# Supplementary material for: The impact of the COVID-19 pandemic and associated lifestyle changes on early-life microbiome development
Source: Genome Med. 2026 Apr 29;18:86. doi: 10.1186/s13073-026-01660-8 (PMC13267274; doi:10.1186/s13073-026-01660-8)
Supplement: Supplementary file 1 — Additional file 1: Supplementary Tables S1-S20. [file 13073_2026_1660_MOESM1_ESM.xlsx]

## Sheet: Additional_File_1_Index
Table_S1	Supplementary Table 1A. Number of samples collected before and after the start of the COVID-19 pandemic in the Netherlands.
	Supplementary Table 1B. Number of samples from 36 families with exposure data, collected before or after the start of the pandemic
Table_S2	Supplementary Table 2A. Frequencies of categorical and numeric variables in the cohort (N = 139).
	Supplementary Table 2B. Frequencies of categorical and numeric variables in the prepandemic and pandemic subsets.
Table_S3	Supplementary Table 3A. Frequencies of categorical variables per time point.
	Supplementary Table 3B. Frequencies of categorical variables per time point for prepandemic and pandemic subsets.
	Supplementary Table 3C. Frequencies of numeric food scores per time point for infants with dieatry data stratified for prepandemic and pandemic subsets.
Table_S4	Supplementary Table 4. Summary of response frequencies for questions related to societal interactions, lifestyle and hygiene measures.
Table_S5	Supplementary Table 5. Combining original variables into new ones to create an exposure index.
Table_S6	Supplementary Table 6. COVID-19 measures in the Netherlands - timeline.
Table_S7	Supplementary Table 7. PERMANOVA sensitivity analysis.
Table_S8	Supplementary Table 8. Comparison of alpha diversity metrics between time points using Wilcoxon test.
Table_S9	Supplementary Table 9. Wilcoxon signed-rank test between timepoints on Aitchison distances.
Table_S10	Supplementary Table 10. The relative abundance of bacterial species within each DMM cluster
Table_S11	Supplementary Table 11. Linear regression analysis of alpha diversity for each time point.
Table_S12	Supplementary Table 12. PERMANOVA analysis.
Table_S13	Supplementary Table 13. LinDa analysis reveals 44 bacterial species that were significantly different in samples collected during pandemic.
Table_S14	Supplementary Table 14. Linear regression analysis of alpha diversity at 5-14 months for pandemic samples.
Table_S15	Supplementary Table 15. PERMANOVA analysis for pandemic samples at 5-14 months.
Table_S16	Supplementary Table 16. LinDa analysis of 44 pre-selected bacterial strains at 5-14 months for pandemic samples.
Table_S17	Supplementary Table 17. PERMANOVA analysis stratified by sibling presence or absence using the final models.
Table_S18	Supplementary Table 18. Linear regression analysis of observed richness stratified by sibling presence or absence using final models
Table_S19	Supplementary Table 19. PERMANOVA analysis for samples collected during the pandemic.
Table_S20	Supplementary Table 20. Linear regression analysis of observed richness in samples collected during the pandemic.

## Sheet: Table_S1
Supplementary Table 1A. Number of samples collected before and after the start of the COVID-19 pandemic in the Netherlands.
Age	Pre-pandemic	Pandemic	Total (n)
1 week	60	24	84
4 weeks	54	28	82
8 weeks	73	32	105
4 months	76	27	103
5 months	65	31	96
6 months	59	29	88
9 months	63	29	92
11 months	56	27	83
14 months	49	26	75
all samples	555	253	808
Supplementary Table 1B. Number of samples from 36 families with exposure data, collected before or after the start of the pandemic
Age	Pre-pandemic	Pandemic	Total (n)
1 week	3	21	24
4 weeks	2	23	25
8 weeks	2	29	31
4 months	1	25	26
5 months	1	29	30
6 months	1	26	27
9 months	0	28	28
11 months	0	26	26
14 months	0	25	25
all samples	10	232	242

## Sheet: Table_S2
Supplementary Table 2A. Frequencies of categorical and numeric variables in the cohort (N = 139).
Variable	Yes (%)	No (%)	Missing (%)
Admission to hospital after birth	62 (44.6%)	76 (54.7%)	1 (0.7%)
Daycare at 14 months*	75 (54%)	30 (21.6%)	34 (24.5%)
Daycare at 6 months*	75 (54%)	44 (31.7%)	20 (14.4%)
Father's atopy	74 (53.2%)	64 (46%)	1 (0.7%)
Furry pets at 14 months*	34 (24.5%)	84 (60.4%)	21 (15.1%)
Furry pets at 6 months*	48 (34.5%)	89 (64%)	2 (1.4%)
Maternal antibiotics at delivery	16 (11.5%)	122 (87.8%)	1 (0.7%)
Maternal antibiotics at pregnancy	19 (13.7%)	119 (85.6%)	1 (0.7%)
Mother's atopy	79 (56.8%)	59 (42.4%)	1 (0.7%)
Older siblings	59 (42.4%)	79 (56.8%)	1 (0.7%)
Smoking before pregnancy	23 (16.5%)	115 (82.7%)	1 (0.7%)
Smoking during pregnancy	0	139 (100%)	0
Twins or siblings in Lucky study	24 (17.3%)	115 (82.7%)	0
	At home (%)	Hospital (%)	NA (%)
Delivery place	17 (12.2%)	121 (87.1%)	1 (0.7%)
	Vaginal (%)	Caesarean section (%)	NA (%)
Delivery type	117 (84.2%)	21 (15.1%)	1 (0.7%)
	Female (%)	Male (%)
Sex	59 (42.4%)	80 (57.6%)
	Mean	SD
Birth weight (g)	3444.06	452.439
	Median	IQR
Gestational age (wks)	40	1.5
Introduction of solids (wks)	18	4
Maternal weight gain (kg)	14	6
*Missings are in part because not all infants reached the age of 6 or 14 months at the data lock data for this study.
Supplementary Table 2B. Frequencies of categorical and numeric variables in the prepandemic and pandemic subsets.
	Pandemic (n = 43)			Pre-pandemic (n = 96)
Variable	Yes (%)	No (%)	Missing (%)	Yes (%)	No (%)	Missing (%)
Admission to hospital after birth	23 (53.5%)	19 (44.2%)	1 (2.3%)	39 (40.6%)	57 (59.4%)
Daycare at 14 months*	22 (51.2%)	8 (18.6%)	13 (30.2%)	53 (55.2%)	22 (22.9%)	21 (21.9%)
Daycare at 6 months*	21 (48.8%)	12 (27.9%)	10 (23.3%)	54 (56.2%)	32 (33.3%)	10 (10.4%)
Father's atopy	24 (55.8%)	18 (41.9%)	1 (2.3%)	50 (52.1%)	46 (47.9%)
Furry pets at 14 months*	9 (20.9%)	25 (58.1%)	9 (20.9%)	25 (26%)	59 (61.5%)	12 (12.5%)
Furry pets at 6 months*	17 (39.5%)	25 (58.1%)	1 (2.3%)	31 (32.3%)	64 (66.7%)	1 (1%)
Maternal antibiotics at delivery	6 (14%)	36 (83.7%)	1 (2.3%)	10 (10.4%)	86 (89.6%)
Maternal antibiotics at pregnancy	10 (23.3%)	32 (74.4%)	1 (2.3%)	9 (9.4%)	87 (90.6%)
Mother's atopy	27 (62.8%)	15 (34.9%)	1 (2.3%)	52 (54.2%)	44 (45.8%)
Older siblings	13 (30.2%)	29 (67.4%)	1 (2.3%)	46 (47.9%)	50 (52.1%)
Smoking before pregnancy	4 (9.3%)	38 (88.4%)	1 (2.3%)	19 (19.8%)	77 (80.2%)
Smoking during pregnancy	0	43 (100%)		0	96 (100%)
Twins or siblings in Lucky study	7 (16.3%)	36 (83.7%)		17 (17.7%)	79 (82.3%)
	At home (%)	Hospital (%)	NA (%)	At home (%)	Hospital (%)
Delivery place	5 (11.6%)	37 (86%)	1 (2.3%)	12 (12.5%)	84 (87.5%)
	Vaginal (%)	Caesarean section (%)	NA (%)	Vaginal (%)	Caesarean section (%)
Delivery type	35 (81.4%)	7 (16.3%)	1 (2.3%)	82 (85.4%)	14 (14.6%)
	Female (%)	Male (%)		Female (%)	Male (%)
Sex	17 (39.5%)	26 (60.5%)		42 (43.8%)	54 (56.2%)
	Mean	SD		Mean	SD
Birth weight (g)	3507.56	404.551		3415.61	471.548
	Median	IQR		Median	IQR
Gestational age (wks)	39	1		40	3
Introduction of solids (wks)	17	3		18	3.25
Maternal weight gain (kg)	13	5		14	6.25
*Missings are in part because not all infants reached the age of 6 or 14 months at the data lock data for this study.

## Sheet: Table_S3
Supplementary Table 3A. Frequencies of categorical variables per time point.
Antibiotics at	Yes	No	NA	Total (n)
1-2 week*	4 (4.8%)	78 (92.9%)	2 (2.4%)	84
4 weeks*	1 (1.2%)	76 (92.7%)	5 (6.1%)	82
8 weeks*	1 (1%)	101 (96.2%)	3 (2.9%)	105
4 months*	1 (1%)	101 (98.1%)	1 (1%)	103
5 months*	1 (1%)	92 (95.8%)	3 (3.1%)	96
6 months*	3 (3.4%)	80 (90.9%)	5 (5.7%)	88
9 months	14 (15.2%)	74 (80.4%)	4 (4.3%)	92
11 months	6 (7.2%)	74 (89.2%)	3 (3.6%)	83
14 months	6 (8%)	66 (88%)	3 (4%)	75
* not used in analysis, as amount of yes answers was less than 5%
Breastfeeding at	Yes	No	NA	Total (n)
1-2 week	74 (88.1%)	9 (10.7%)	1 (1.2%)	84
4 weeks	60 (73.2%)	21 (25.6%)	1 (1.2%)	82
8 weeks	80 (76.2%)	25 (23.8%)		105
4 months	68 (66%)	35 (34%)		103
5 months	51 (53.1%)	45 (46.9%)		96
6 months	46 (52.3%)	42 (47.7%)		88
9 months	40 (43.5%)	52 (56.5%)		92
11 months	34 (41%)	49 (59%)		83
14 months	25 (33.3%)	50 (66.7%)		75
Formula feeding at	Yes	No	NA	Total (n)
1-2 week	32 (38.1%)	51 (60.7%)	1 (1.2%)	84
4 weeks	34 (41.5%)	47 (57.3%)	1 (1.2%)	82
8 weeks	51 (48.6%)	54 (51.4%)		105
4 months	58 (56.3%)	45 (43.7%)		103
5 months	58 (60.4%)	38 (39.6%)		96
6 months	57 (64.8%)	31 (35.2%)		88
9 months	78 (84.8%)	14 (15.2%)		92
11 months	66 (79.5%)	17 (20.5%)		83
14 months	60 (80%)	15 (20%)		75
Samples collected during Covid19	Yes	No	Total (n)
1-2 week	24 (28.6%)	60 (71.4%)	84
4 weeks	28 (34.1%)	54 (65.9%)	82
8 weeks	32 (30.5%)	73 (69.5%)	105
4 months	27 (26.2%)	76 (73.8%)	103
5 months	31 (32.3%)	65 (67.7%)	96
6 months	29 (33%)	59 (67%)	88
9 months	29 (31.5%)	63 (68.5%)	92
11 months	27 (32.5%)	56 (67.5%)	83
14 months	26 (34.7%)	49 (65.3%)	75
Supplementary Table 3B. Frequencies of categorical variables per time point for prepandemic and pandemic subsets.
	Prepandemic				Pandemic
Antibiotics at	Yes	No	NA	Total (n)	Yes	No	NA	Total (n)
1-2 week*	3 (5%)	57 (95%)	0	60	1 (4.2%)	21 (87.5%)	2 (8.3%)	24
4 weeks*	1 (1.9%)	49 (90.7%)	4 (7.4%)	54	0	27 (96.4%)	1 (3.6%)	28
8 weeks*	1 (1.4%)	71 (97.3%)	1 (1.4%)	73	0	30 (93.8%)	2 (6.2%)	32
4 months*	1 (1.3%)	75 (98.7%)	0	76	0	26 (96.3%)	1 (3.7%)	27
5 months*	1 (1.5%)	62 (95.4%)	2 (3.1%)	65	0	30 (96.8%)	1 (3.2%)	31
6 months*	1 (1.7%)	56 (94.9%)	2 (3.4%)	59	2 (6.9%)	24 (82.8%)	3 (10.3%)	29
9 months	13 (20.6%)	47 (74.6%)	3 (4.8%)	63	1 (3.4%)	27 (93.1%)	1 (3.4%)	29
11 months	6 (10.7%)	49 (87.5%)	1 (1.8%)	56	0	25 (92.6%)	2 (7.4%)	27
14 months	3 (6.1%)	45 (91.8%)	1 (2%)	49	3 (11.5%)	21 (80.8%)	2 (7.7%)	26
* not used in analysis, as amount of yes answers was less than 5%
	Prepandemic				Pandemic
Breastfeeding at	Yes	No	NA	Total (n)	Yes	No	NA	Total (n)
1-2 week	53 (88.3%)	7 (11.7%)		60	21 (87.5%)	2 (8.3%)	1 (4.2%)	24
4 weeks	41 (75.9%)	13 (24.1%)		54	19 (67.9%)	8 (28.6%)	1 (3.6%)	28
8 weeks	55 (75.3%)	18 (24.7%)		73	25 (78.1%)	7 (21.9%)		32
4 months	46 (60.5%)	30 (39.5%)		76	22 (81.5%)	5 (18.5%)		27
5 months	33 (50.8%)	32 (49.2%)		65	18 (58.1%)	13 (41.9%)		31
6 months	30 (50.8%)	29 (49.2%)		59	16 (55.2%)	13 (44.8%)		29
9 months	28 (44.4%)	35 (55.6%)		63	12 (41.4%)	17 (58.6%)		29
11 months	24 (42.9%)	32 (57.1%)		56	10 (37%)	17 (63%)		27
14 months	18 (36.7%)	31 (63.3%)		49	7 (26.9%)	19 (73.1%)		26
	Prepandemic				Pandemic
Formula feeding at	Yes	No	NA	Total (n)	Yes	No	NA	Total (n)
1-2 week	24 (40%)	36 (60%)		60	8 (33.3%)	15 (62.5%)	1 (4.2%)	24
4 weeks	23 (42.6%)	31 (57.4%)		54	11 (39.3%)	16 (57.1%)	1 (3.6%)	28
8 weeks	38 (52.1%)	35 (47.9%)		73	13 (40.6%)	19 (59.4%)		32
4 months	41 (53.9%)	35 (46.1%)		76	17 (63%)	10 (37%)		27
5 months	40 (61.5%)	25 (38.5%)		65	18 (58.1%)	13 (41.9%)		31
6 months	36 (61%)	23 (39%)		59	21 (72.4%)	8 (27.6%)		29
9 months	53 (84.1%)	10 (15.9%)		63	25 (86.2%)	4 (13.8%)		29
11 months	44 (78.6%)	12 (21.4%)		56	22 (81.5%)	5 (18.5%)		27
14 months	40 (81.6%)	9 (18.4%)		49	20 (76.9%)	6 (23.1%)		26
Supplementary Table 3C. Frequencies of numeric food scores per time point for infants with dieatry data stratified for prepandemic and pandemic subsets.
	Prepandemic				Pandemic
Dietary Diversity Score	Median	IQR		Total (n)*	Median	IQR		Total (n)*
4 months	0	1		69	1	2		21
5 months	3	1		59	2	1		24
6 months	4	2		56	4	2		23
9 months	7	2		61	7	1		24
11 months	7	2		55	7	2		24
14 months	8	1		49	7	1		23
* Total number of families with food data is 112.
	Prepandemic				Pandemic
Food Variety Score	Median	IQR		Total (n)*	Median	IQR		Total (n)*
4 months	0	2		69	2	3		21
5 months	6	5.5		59	5.5	4		24
6 months	10	5		56	12	5		23
9 months	18	4		61	17.5	4.5		24
11 months	19	4		55	18	4		24
14 months	20	4		49	20	4.5		23
* Total number of families with food data is 112.

## Sheet: Table_S4
	Supplementary Table 4. Summary of response frequencies for questions related to societal interactions, lifestyle and hygiene measures.
Work_var	Original variable	Answers	Exposure index coding	Freq (%)
	Keeping 1.5 m distance at home	often	2	18 (50%)
		sometimes	3	6 (16.7%)
		mostly not	4	8 (22.2%)
		always	1	3 (8.3%)
		no contact	0	1 (2.8%)
	child 1.5m distance? Adults	often	2	8 (22.2%)
		sometimes	3	7 (19.4%)
		mostly not	4	7 (19.4%)
		always	1	4 (11.1%)
		no contact	0	1 (2.8%)
		never	5	9 (25%)
	child 1.5m distance? Children	often	2	6 (16.7%)
		sometimes	3	6 (16.7%)
		mostly not	4	6 (16.7%)
		always	1	8 (22.2%)
		no contact	0	1 (2.8%)
		never	5	8 (22.2%)
		NA	0	1 (2.8%)
	Keeping 1.5 m distance outside own home	often	2	21 (58.3%)
		sometimes	3	3 (8.3%)
		mostly not	4	2 (5.6%)
		always	1	7 (19.4%)
		no contact	0	3 (8.3%)
	child 1.5m distance? Adults	often	2	16 (44.4%)
		sometimes	3	2 (5.6%)
		mostly not	4	5 (13.9%)
		always	1	8 (22.2%)
		no contact	0	3 (8.3%)
		never	5	2 (5.6%)
	child 1.5m distance? Children	often	2	8 (22.2%)
		sometimes	3	6 (16.7%)
		mostly not	4	6 (16.7%)
		always	1	9 (25%)
		no contact	0	3 (8.3%)
		never	5	4 (11.1%)
	Mother: Do you use protection (mask) in indoor public spaces?	often	2	1 (2.8%)
		sometimes	3	1 (2.8%)
		mostly not	4	6 (16.7%)
		always	1	3 (8.3%)
		no contact	0	8 (22.2%)
		never	5	17 (47.2%)
	Mother: keeping 1.5 m distance indoor public spaces	often	2	14 (38.9%)
		sometimes	3	3 (8.3%)
		always	1	10 (27.8%)
		no contact	0	8 (22.2%)
		NA	0	1 (2.8%)
	Father: Do you use protection (mask) in indoor public spaces?	sometimes	3	2 (5.6%)
		mostly not	4	4 (11.1%)
		always	1	2 (5.6%)
		no contact	0	7 (19.4%)
		never	5	17 (47.2%)
		NA	omitted	4 (11.1%)
	Father: keeping 1.5 m distance indoor public spaces	often	2	10 (27.8%)
		sometimes	3	5 (13.9%)
		always	1	8 (22.2%)
		no contact	0	7 (19.4%)
		never	5	2 (5.6%)
		NA	omitted	4 (11.1%)
	Mother: keeping 1.5 m distance outdoor public spaces	often	2	9 (25%)
		sometimes	3	3 (8.3%)
		mostly not	4	1 (2.8%)
		always	1	4 (11.1%)
		no contact	0	19 (52.8%)
	Father: Do you use protection (mask) in outdoor public spaces?	mostly not	4	1 (2.8%)
		no contact	0	17 (47.2%)
		never	5	14 (38.9%)
		NA	omitted	4 (11.1%)
	Father: keeping 1.5 m distance outdoor public spaces	often	2	5 (13.9%)
		sometimes	3	4 (11.1%)
		always	1	5 (13.9%)
		no contact	0	17 (47.2%)
		never	5	1 (2.8%)
	Mother: wearing a protection (mask) inside others' home	mostly not	4	7 (19.4%)
		always	1	1 (2.8%)
		no contact	0	8 (22.2%)
		never	5	20 (55.6%)
	Mother: keeping 1.5 m distance inside others' home	often	2	10 (27.8%)
		sometimes	3	11 (30.6%)
		mostly not	4	3 (8.3%)
		always	1	2 (5.6%)
		no contact	0	8 (22.2%)
		never	5	2 (5.6%)
	Father: wearing a protection (mask) inside others' home	mostly not	4	3 (8.3%)
		no contact	0	9 (25%)
		never	5	20 (55.6%)
		NA	omitted	4 (11.1%)
	Father: keeping 1.5 m distance inside others' home	often	2	8 (22.2%)
		sometimes	3	7 (19.4%)
		mostly not	4	3 (8.3%)
		always	1	3 (8.3%)
		no contact	0	9 (25%)
		never	5	2 (5.6%)
		NA	omitted	4 (11.1%)
	Mother: keeping 1.5 m distance outside others' home	often	2	9 (25%)
		sometimes	3	6 (16.7%)
		mostly not	4	1 (2.8%)
		always	1	4 (11.1%)
		no contact	0	14 (38.9%)
		never	5	2 (5.6%)
	Father: keeping 1.5 m distance outside others' home	often	2	7 (19.4%)
		sometimes	3	5 (13.9%)
		mostly not	4	2 (5.6%)
		always	1	4 (11.1%)
		no contact	0	12 (33.3%)
		never	5	2 (5.6%)
		NA	omitted	4 (11.1%)
	Father: Do you use protection (mask, gloves) at work?	often	2	5 (13.9%)
		sometimes	3	3 (8.3%)
		mostly not	4	6 (16.7%)
		always	1	3 (8.3%)
		no contact	0	8 (22.2%)
		never	5	7 (19.4%)
		NA	omitted	4 (11.1%)
	Father: keeping 1.5 m distance at work	often	2	7 (19.4%)
		sometimes	3	7 (19.4%)
		mostly not	4	3 (8.3%)
		always	1	6 (16.7%)
		no contact	0	8 (22.2%)
		never	5	1 (2.8%)
		NA	omitted	4 (11.1%)
	Father: Do you use other protection (screen) at work?	often	2	4 (11.1%)
		mostly not	4	5 (13.9%)
		no contact	0	8 (22.2%)
		never	5	15 (41.7%)
		NA	omitted	4 (11.1%)
	Mother: Do you use protection (mask, gloves) at work?	sometimes	3	1 (2.8%)
		mostly not	4	4 (11.1%)
		always	1	2 (5.6%)
		no contact	0	19 (52.8%)
		never	5	10 (27.8%)
	Mother: keeping 1.5 m distance at work	often	2	7 (19.4%)
		sometimes	3	2 (5.6%)
		mostly not	4	3 (8.3%)
		always	1	4 (11.1%)
		no contact	0	19 (52.8%)
		never	5	1 (2.8%)
	How often do you contact with others in your own home?	contact on 3-4 days/week	2	14 (38.9%)
		contact on 1-2 days/week	1	21 (58.3%)
		no contact	0	1 (2.8%)
	How often contact with other people outside of own home?	contact on 3-4 days/week	2	7 (19.4%)
		contact on 1-2 days/week	1	25 (69.4%)
		no contact	0	3 (8.3%)
		contact on 5 or more days/week	3	1 (2.8%)
	Mother: How often do you have contact with other people in indoor public spaces?	contact on 3-4 days/week	2	4 (11.1%)
		contact on 1-2 days/week	1	24 (66.7%)
		no contact	0	8 (22.2%)
	Father: How often do you have contact with other people in indoor public spaces?	contact on 3-4 days/week	2	7 (19.4%)
		contact on 1-2 days/week	1	18 (50%)
		no contact	0	7 (19.4%)
		NA	omitted	4 (11.1%)
	Mother: How often do you have contact with other people in outdoor public spaces?	contact on 3-4 days/week	2	2 (5.6%)
		contact on 1-2 days/week	1	14 (38.9%)
		no contact	0	19 (52.8%)
		contact on 5 or more days/week	3	1 (2.8%)
	Father: How often do you have contact with other people in outdoor public spaces?	contact on 3-4 days/week	2	3 (8.3%)
		contact on 1-2 days/week	1	11 (30.6%)
		no contact	0	17 (47.2%)
		contact on 5 or more days/week	3	1 (2.8%)
		NA	omitted	4 (11.1%)
	Mother: How often do you have contact with other people inside their home?	contact on 3-4 days/week	2	2 (5.6%)
		contact on 1-2 days/week	1	26 (72.2%)
		no contact	0	8 (22.2%)
	Father: How often do you have contact with other people inside their home?	contact on 3-4 days/week	2	4 (11.1%)
		contact on 1-2 days/week	1	19 (52.8%)
		no contact	0	9 (25%)
		NA	omitted	4 (11.1%)
	Mother: How often contact other people outside theirs home?	contact on 3-4 days/week	2	4 (11.1%)
		contact on 1-2 days/week	1	18 (50%)
		no contact	0	14 (38.9%)
	Father: How often contact other people outside theirs home?	contact on 3-4 days/week	2	4 (11.1%)
		contact on 1-2 days/week	1	16 (44.4%)
		no contact	0	12 (33.3%)
		NA	omitted	4 (11.1%)
	Father: washing hands with water (times per day)	1-2 times/day	7	3 (8.3%)
		NA	omitted	4 (11.1%)
		5-10 times/day	5	4 (11.1%)
		(almost) never	8	18 (50%)
		3-4 times/day	6	7 (19.4%)
	Father: washing hands with disinfectant (times per day)	1-2 times/day	7	10 (27.8%)
		NA	omitted	4 (11.1%)
		5-10 times/day	5	3 (8.3%)
		(almost) never	8	8 (22.2%)
		3-4 times/day	6	7 (19.4%)
		>25 times/day	1	1 (2.8%)
		21-25 times/day	2	1 (2.8%)
		11-15 times/day	4	2 (5.6%)
	Father: washing hands with water and soap (times per day)	1-2 times/day	7	4 (11.1%)
		NA	omitted	4 (11.1%)
		5-10 times/day	5	15 (41.7%)
		3-4 times/day	6	6 (16.7%)
		21-25 times/day	2	1 (2.8%)
		11-15 times/day	4	6 (16.7%)
	Mother: washing hands with water (times per day)	1-2 times/day	7	4 (11.1%)
		5-10 times/day	5	6 (16.7%)
		(almost) never	8	21 (58.3%)
		3-4 times/day	6	4 (11.1%)
		11-15 times/day	4	1 (2.8%)
	Mother: washing hands with disinfectant (times per day)	1-2 times/day	7	11 (30.6%)
		5-10 times/day	5	5 (13.9%)
		(almost) never	8	12 (33.3%)
		3-4 times/day	6	6 (16.7%)
		11-15 times/day	4	2 (5.6%)
	Mother: washing hands with water and soap (times per day)	1-2 times/day	7	2 (5.6%)
		5-10 times/day	5	21 (58.3%)
		3-4 times/day	6	5 (13.9%)
		11-15 times/day	4	6 (16.7%)
		16-20 times/day	3	2 (5.6%)
	Father: essential occupation: education (secondary school OR primary school) OR medical profession outside hospital OR medical profession in hospital OR daycare worker OR other contact profession	yes	1	10 (27.8%)
		no	0	26 (72.2%)
	Mother: essential occupation: education (secondary school OR primary school) OR medical profession outside hospital OR medical profession in hospital OR daycare worker OR other contact profession	yes	1	20 (55.6%)
		no	0	16 (44.4%)
	Mother: How often do you have contact with other people at work?	I'm not working at the moment	0	16 (44.4%)
		Often I'm at work at the office (3-4 days/week)	3	7 (19.4%)
		On occasion I'm at work at the office (1-2 days/week)	2	6 (16.7%)
		I work from home (100%)	1	3 (8.3%)
		Always I'm at work at the office (5 days/week)	4	4 (11.1%)
	Father: How often do you have contact with other people at work?	I'm not working at the moment	0	1 (2.8%)
		Often I'm at work at the office (3-4 days/week)	3	5 (13.9%)
		On occasion I'm at work at the office (1-2 days/week)	2	8 (22.2%)
		I work from home (100%)	1	7 (19.4%)
		Always I'm at work at the office (5 days/week)	4	11 (30.6%)
		NA	omitted	4 (11.1%)

## Sheet: Table_S5
Supplementary Table 5. Combining original variables into new ones to create an exposure index.
Original variable	New variable for the index
Father: essential occupation	Father: essential job
Father: washing hands with water (times per day)	Father: low hygiene
Father: washing hands with disinfectant (times per day)	Father: low hygiene
Father: washing hands with water and soap (times per day)	Father: low hygiene
Father: Do you use protection (mask, gloves) at work?	Father: Protective gear at work
Father: keeping 1.5 m distance at work	Father: Protective gear at work
Father: Do you use other protection (screen) at work?	Father: Protective gear at work
Father: How often do you have contact with other people at work?	Father: Social interactions at work
Father: Do you use protection (mask) in indoor public spaces?	Father: Social interactions indoor public spaces
Father: keeping 1.5 m distance indoor public spaces	Father: Social interactions indoor public spaces
Father: How often do you have contact with other people in indoor public spaces?	Father: Social interactions indoor public spaces
Father: wearing a protection (mask) inside others' home	Father: Social interactions inside other's home
Father: keeping 1.5 m distance inside others' home	Father: Social interactions inside other's home
Father: How often do you have contact with other people inside their home?	Father: Social interactions inside other's home
Father: Do you use protection (mask) in outdoor public spaces?	Father: Social interactions outdoor public spaces
Father: keeping 1.5 m distance outdoor public spaces	Father: Social interactions outdoor public spaces
Father: How often do you have contact with other people in outdoor public spaces?	Father: Social interactions outdoor public spaces
Father: keeping 1.5 m distance outside others' home	Father: Social interactions outside other's home
Father: How often contact other people outside theirs home?	Father: Social interactions outside other's home
Mother: essential occupation	Mother: essential job
Mother: washing hands with water (times per day)	Mother: low hygiene
Mother: washing hands with disinfectant (times per day)	Mother: low hygiene
Mother: washing hands with water and soap (times per day)	Mother: low hygiene
Mother: Do you use protection (mask, gloves) at work?	Mother: Protective gear at work
Mother: keeping 1.5 m distance at work	Mother: Protective gear at work
Mother: How often do you have contact with other people at work?	Mother: Social interactions at work
Mother: Do you use protection (mask) in indoor public spaces?	Mother: Social interactions indoor public spaces
Mother: keeping 1.5 m distance indoor public spaces	Mother: Social interactions indoor public spaces
Mother: How often do you have contact with other people in indoor public spaces?	Mother: Social interactions indoor public spaces
Mother: wearing a protection (mask) inside others' home	Mother: Social interactions inside other's home
Mother: keeping 1.5 m distance inside others' home	Mother: Social interactions inside other's home
Mother: How often do you have contact with other people inside their home?	Mother: Social interactions inside other's home
Mother: keeping 1.5 m distance outdoor public spaces	Mother: Social interactions outdoor public spaces
Mother: How often do you have contact with other people in outdoor public spaces?	Mother: Social interactions outdoor public spaces
Mother: keeping 1.5 m distance outside others' home	Mother: Social interactions outside other's home
Mother: How often contact other people outside theirs home?	Mother: Social interactions outside other's home
Keeping 1.5 m distance outside own home	Social interactions outside home
child 1.5m distance? adults	Social interactions outside home
child 1.5m distance? children	Social interactions outside home
How often contact with other people outside of own home?	Social interactions outside home
Keeping 1.5 m distance at home	Social interactions within home
child 1.5m distance? adults	Social interactions within home
child 1.5m distance? children	Social interactions within home
How often do you contact with others in your own home?	Social interactions within home

## Sheet: Table_S6
Supplementary Table 6. COVID-19 measures in the Netherlands - timeline.
Year	Start Date	Measures
2020	2020-03-12	• People are strongly urged to limit visits to vulnerable individuals. • Healthcare staff and staff in vital sectors should stay home if they have symptoms or a fever. • Work from home as much as possible.
	2020-03-15	• Hospitality venues (restaurants, cafés, bars) are closed.
	2020-03-16	• Close-contact professions are not allowed to work (except (para-)medical professions). • Schools and childcare facilities are closed; childcare remains available for children with at least one parent in a essential profession.
	2020-05-11	• Most close-contact professions are allowed to work again. • Primary schools and daycare are reopened; primary schools have to halve class size.
	2020-06-01	• Secondary education partially is reopened (about one quarter of the time). • Hospitality venues are reopend.
	2020-06-08	• Primary schools are reopened fully (100%).
	2020-07-01	• No limit on the number of people meeting indoors or outdoors, but 1.5 meters distance must be kept. • Children up to 12 do not need to keep distance from each other or from adults. • Young people up to 18 do not need to keep distance from each other, but do from adults.
	2020-08-06	• Introductory activities for the new school year take place online. • Extra measures may apply locally.
	2020-08-18	• At home or in the garden, receive at most 6 visitors (children up to 12 do not count), but 1.5 meters distance must be kept.
	2020-09-29	• At home, receive at most 3 visitors (children up to 12 do not count), but 1.5 meters distance must be kept. • Hospitality venues: walk-in allowed until 21:00; closed by 22:00. • Registration requirement for close-contact professions. • Sports matches (amateur and professional) are held without spectators; sports canteens are closed.
	2020-10-14	• At home, receive at most 3 visitors per day (children up to 12 do not count), but 1.5 meters distance must be kept. • Hospitality venues are closed; events are prohibited. • In secondary education, MBO (secondary vocational) and HBO (universities of applied sciences): face masks outside the classroom. • Sports: max 4 people at 1.5 meters; matches not allowed.
	2020-11-04	• Stay home as much as possible. • Indoors and outdoors: max 2 visitors (or 1 household). • Publicly accessible locations are closed. • Sports: max 2 people at 1.5 meters (except children up to 17 and elite athletes); group classes are prohibited.
	2020-12-14	• Non-essential shops are closed. • Gyms are closed. • Schools are switched to remote learning; emergency childcare for children of parents in essential professions. • Daycare and primary schools are closed.
	2020-12-24	• Receive at most 3 visitors (children up to 12 do not count).
2021	2021-01-20	• Per day, receive at most 1 visitor aged 13 or older; visit at most once per day.
	2021-01-23	• Curfew from 21:00 to 04:30.
	2021-02-08	• Primary schools and daycare are reopened. • For non-essential shops: click & collect is allowed.
	2021-03-01	• Secondary schools and MBO are partially reopened.
	2021-03-03	• Some close-contact professions (e.g., hairdressers and massage therapists) may work again. • Shops may receive customers by appointment; max 2 customers per floor at a time. • Some people up to age 26 may train outdoors together (own team within own club).
	2021-03-08	• Nursing home residents may receive 2 visitors per day if the resident has been vaccinated.
	2021-03-16	• Outdoor sports are allowed with max 4 people only at sports clubs or locations designated by municipalities.
	2021-03-31	• Curfew starts 1 hour later: 22:00 to 04:30.
	2021-04-26	• HBO and universities are reopened under conditions.
	2021-04-28	• Per day, receive at most 2 visitors aged 13 or older; visit at most once per day. • Curfew ends. • Terraces are reopened 12:00–18:00; max 2 people/1 household per table (children up to 12 do not count). • Non-essential shops are open until 20:00; max 1 customer per 25 m².
	2021-05-19	• Outdoor sports allowed again with up to 30 adults. • Pools and gyms are reopened; max 30 people exercising in one room; no group classes for 18+. • Indoor cultural lessons are allowed again with max 30 people per room. • Outdoor parks and play locations are reopened (reservation required). • Libraries are reopened.
	2021-06-05	• Per day, receive at most 4 visitors aged 13+; visit at most once per day. • Outdoors: be together with max 4 people (also for activities like museums or theme parks). • Outdoor sports are allowed again with up to 50 adults; changing rooms, showers and canteens are reopened. • Restaurants and cafés are reopened 06:00–22:00 (also terraces). • Museums, cinemas and theatres are reopened (also indoo…
	2021-06-26	• There are no longer rules on the number of visitors at home. • There are no longer rules on group sizes outdoors; but 1.5 meters distance must be kept. • Face masks are only required where 1.5 meters cannot be kept; the masks are still required on public transport, at airports, and in secondary schools. • Less working from home: advice is to work at the office for at most half of your working t…
	2021-07-10	• Nightclubs and clubs are closed again. • Events may last a maximum of 24 hours with fixed seating and 2/3 of the capacity. • Hospitality venues are closed after 00:00; fixed seating only; live performances and loud music are prohibited.
	2021-07-19	• Work from home unless you cannot.
	2021-08-08	• Returning from countries with a yellow travel advisory is only possible with a COVID certificate.
	2021-08-30	• Students may attend classes again under conditions in MBO, HBO and universities; 1.5 meters no longer applies at these locations.
	2021-09-25	• COVID entry pass is required from age 13 in restaurants, cafés, festivals, events, sports matches, cinemas and theatres. • Keeping 1.5 meters is no longer required, but is still recommended. • Work from home if possible; working at the office is allowed when necessary. • For festivals, performances, parties, and sporting events, the maximum number of visitors applies indoors only without fixed …
	2021-11-03	• Work from home at least half of your working time.
	2021-11-06	• Wear a face mask in buildings where a COVID pass is not required. • COVID entry pass is required in more places.
	2021-11-12	• Keep 1.5 meters distance in places where a COVID pass is not required. • Non-essential shops may be opened until 18:00; essential shops until 20:00. • Restaurants and cafés are opened until 20:00; COVID pass and fixed seating are required. • Events are allowed until 17:00; COVID pass and fixed seating are required; max 1,250 people per hall. • No spectators at sport (amateur or professional). •…
	2021-11-26	• Almost everything closes at 17:00, including events and amateur sport (training and matches). Essential shops are opened until 20:00. • Primary school (grades 6–8): face masks in corridors; regular self-testing. • Secondary school: students and teachers wear face masks in corridors; regular self-testing.
	2021-12-02	• If you have symptoms: take a self-test or test at the municipal health service (GGD). After a positive self-test, a GGD test is still required.
	2021-12-14	• Primary schools and special (primary) education are closed on the week before the Christmas holiday; after-school care (BSO) also closes that week.
	2021-12-19	• Lockdown: stay home as much as possible, including the holidays. • Outdoors: max 2 people or 1 household (children up to 12 do not count). On 24–26 Dec: max 4 people. Also during New Year’s. • At home: receive max 2 people per day (children up to 12 ndo not count). On 24–26 Dec: max 4 visitors. Also during New Year’s. • Publicly accessible locations are closed, except essential shops and servic…
2022	2022-01-15	• MBO, HBO and universities are reopened. • Acting and music lessons are allowed again indoors and outdoors, but without an audience. From age 18, a COVID entry pass is required indoors and outdoors. • Sports are allowed again, indoors and outdoors. • Sports matches only within your own club; no spectators area allowed. For indoor sports from age 18, a COVID entry pass is required. • Shops are op…
	2022-01-26	• Restaurants, concert halls and theatres are reopened 05:00–22:00 (also cinemas, museums, zoos and theme parks). • For visitors aged 13+ inside with fixed seating: 1.5 meters distance; COVID entry pass is required; face mask is required (except at seated places). • Events (concerts, trade fairs) are allowed again indoors and outdoors. • Indoors: max 1,250 people; fixed seating indoors and outdoo…
	2022-02-15	• Normal visits at home are possible again. • Work at the office half of the time.
	2022-02-18	• Everything may stay open again until 01:00 (e.g., restaurants, cafés, cinemas). • At locations with a COVID entry pass: no face mask, no fixed seating, and no 1.5 meters required. • At locations with more than 500 people: seated places and a face mask. • Quarantine duration adjusted to 5 days and 24 hours symptom-free.
	2022-02-25	• Normal opening hours. • End of the 1.5 meter rule. • End of fixed seating. • Face mask only required on public transport and at airports. • COVID entry pass (3G) ends. • Testing for access remains for indoor events with more than 500 people without fixed seating.
	2022-03-15	• COVID rules become advice. • No longer any COVID rules or advice to work from home. • Testing without symptoms is no longer needed; pupils, students and education staff no longer needed to be tested twice a week.
	2022-03-23	• Face masks are no longer required in and around public transport. Face masks remain required at the airport after security and on the plane. • No more testing for access (1G). • No COVID entry pass required anywhere.
	2022-04-11	• If you have symptoms: take a self-test. After a positive self-test, a confirmatory test at the GGD is no longer required.
	2022-04-19	• Advice to quarantine after contact with someone with COVID ends.
	2022-05-20	• Face masks are no longer required at Dutch airports.
2023	2023-03-10	• The last specific COVID advice (self-testing and isolation advice) may be lifted.

## Sheet: Table_S7
Supplementary Table 7. PERMANOVA sensitivity analysis.
Df	SumOfSqs	R2	F	P-value	Run	Age	Variables	Term	Exposure categories	Last run	Q value	Significance
1	1145.38	0.0115639	1.03811	0.379	1	1 week	Father's atopy	atopy_father	Parental	no
1	1391.41	0.0140479	1.2611	0.1285	1	1 week	Mother's atopy	atopy_mother	Parental	no
1	1356.35	0.0136938	1.22932	0.1452	1	1 week	Birth weight	birthweight	Perinatal	no
1	2063.98	0.0208382	1.87068	0.0043	1	1 week	Breastfeeding	breastfeeding_1_2w	Dietary	no
1	986.215	0.00995694	0.893853	0.6524	1	1 week	Collected during pandemic	covid_270220	Environmental	no
1	972.191	0.00981535	0.881142	0.6719	1	1 week	Delivery place	delivery_place	Perinatal	no
1	2208.78	0.0223001	2.00192	0.0009	1	1 week	Delivery type	delivery_type	Perinatal	no
1	2210.4	0.0223164	2.00339	0.0021	1	1 week	Formula feeding	formulafeeding_1_2w	Dietary	no
1	946.538	0.00955636	0.857892	0.715	1	1 week	Pets	furrypet_home_yn_6m	Environmental	no
1	921.289	0.00930144	0.835008	0.7589	1	1 week	Hospitalisation	hospital	Perinatal	no
1	1217.38	0.0122908	1.10337	0.2857	1	1 week	Intrapartum antibiotics	mat_AB_use_final_delivery	Parental	no
1	1018.88	0.0102867	0.923459	0.5763	1	1 week	Antepartum antibiotics	mat_AB_use_final_preg	Parental	no
1	2330.22	0.0235261	2.11199	0.0008	1	1 week	Maternal weight gain	mat_weightgain	Parental	no
1	1671.93	0.01688	1.51535	0.0278	1	1 week	Older siblings	older_siblings	Environmental	no
1	1563.14	0.0157816	1.41674	0.0475	1	1 week	Gestational age	pregn_weeks	Perinatal	no
1	1364.99	0.0137811	1.23716	0.1382	1	1 week	Sex	sex	Perinatal	no
1	1194.02	0.0120549	1.08219	0.3061	1	1 week	Prenatal smoking	smoke_before_preg	Parental	no
1	1140.37	0.0115133	1.03357	0.3898	1	1 week	Siblings in cohort	twins.siblings_in_lucki	Environmental	no
4	4542.4	0.0458606	1.02925	0.3769	1	1 week	Sequencing batch	bioinfo_batch	Technical variable	no
1	1162.54	0.0117372	1.05652	0.3453	2	1 week	Father's atopy	atopy_father	Parental	no
1	1418.43	0.0143207	1.28908	0.1111	2	1 week	Mother's atopy	atopy_mother	Parental	no
1	1422.11	0.0143578	1.29242	0.1007	2	1 week	Birth weight	birthweight	Perinatal	no
1	2039.01	0.0205861	1.85306	0.0046	2	1 week	Breastfeeding	breastfeeding_1_2w	Dietary	no
1	967.604	0.00976904	0.879363	0.6814	2	1 week	Collected during pandemic	covid_270220	Environmental	no
1	971.652	0.00980991	0.883043	0.6626	2	1 week	Delivery place	delivery_place	Perinatal	no
1	2274.97	0.0229684	2.06751	0.0009	2	1 week	Delivery type	delivery_type	Perinatal	no
1	2143.46	0.0216407	1.94799	0.0026	2	1 week	Formula feeding	formulafeeding_1_2w	Dietary	no
1	950.773	0.00959911	0.864068	0.7049	2	1 week	Pets	furrypet_home_yn_6m	Environmental	no
1	1231.8	0.0124364	1.11947	0.2641	2	1 week	Intrapartum antibiotics	mat_AB_use_final_delivery	Parental	no
1	1025.34	0.010352	0.931836	0.5615	2	1 week	Antepartum antibiotics	mat_AB_use_final_preg	Parental	no
1	2264.55	0.0228631	2.05803	0.0014	2	1 week	Maternal weight gain	mat_weightgain	Parental	no
1	1601.98	0.0161738	1.45589	0.0407	2	1 week	Older siblings	older_siblings	Environmental	no
1	1538.2	0.0155298	1.39792	0.0525	2	1 week	Gestational age	pregn_weeks	Perinatal	no
1	1368.69	0.0138184	1.24387	0.1346	2	1 week	Sex	sex	Perinatal	no
1	1196.38	0.0120788	1.08727	0.2995	2	1 week	Prenatal smoking	smoke_before_preg	Parental	no
1	1120.55	0.0113132	1.01836	0.415	2	1 week	Siblings in cohort	twins.siblings_in_lucki	Environmental	no
4	4529.19	0.0457272	1.02904	0.3758	2	1 week	Sequencing batch	bioinfo_batch	Technical variable	no
1	1156.19	0.011673	1.05306	0.3492	3	1 week	Father's atopy	atopy_father	Parental	no
1	1397.63	0.0141106	1.27296	0.1232	3	1 week	Mother's atopy	atopy_mother	Parental	no
1	1383.4	0.013967	1.26001	0.1245	3	1 week	Birth weight	birthweight	Perinatal	no
1	1960.45	0.019793	1.78559	0.0065	3	1 week	Breastfeeding	breastfeeding_1_2w	Dietary	no
1	973.607	0.00982965	0.886763	0.6666	3	1 week	Collected during pandemic	covid_270220	Environmental	no
1	959.392	0.00968614	0.873817	0.6796	3	1 week	Delivery place	delivery_place	Perinatal	no
1	2350.94	0.0237354	2.14124	0.0003	3	1 week	Delivery type	delivery_type	Perinatal	no
1	2137.65	0.021582	1.94698	0.0031	3	1 week	Formula feeding	formulafeeding_1_2w	Dietary	no
1	1255.43	0.012675	1.14345	0.2346	3	1 week	Intrapartum antibiotics	mat_AB_use_final_delivery	Parental	no
1	1037.29	0.0104726	0.944766	0.5367	3	1 week	Antepartum antibiotics	mat_AB_use_final_preg	Parental	no
1	2191.67	0.0221274	1.99618	0.0022	3	1 week	Maternal weight gain	mat_weightgain	Parental	no
1	1539.98	0.0155478	1.40261	0.0539	3	1 week	Older siblings	older_siblings	Environmental	no
1	1516.65	0.0153123	1.38137	0.0586	3	1 week	Gestational age	pregn_weeks	Perinatal	no
1	1370.34	0.0138351	1.24811	0.1318	3	1 week	Sex	sex	Perinatal	no
1	1295.5	0.0130795	1.17995	0.1836	3	1 week	Prenatal smoking	smoke_before_preg	Parental	no
1	1120.83	0.011316	1.02085	0.4103	3	1 week	Siblings in cohort	twins.siblings_in_lucki	Environmental	no
4	4541.29	0.0458493	1.03405	0.3636	3	1 week	Sequencing batch	bioinfo_batch	Technical variable	no
1	1146.4	0.0115742	1.04624	0.3671	4	1 week	Father's atopy	atopy_father	Parental	no
1	1422.08	0.0143575	1.29783	0.1064	4	1 week	Mother's atopy	atopy_mother	Parental	no
1	1272.95	0.0128518	1.16173	0.2079	4	1 week	Birth weight	birthweight	Perinatal	no
1	2018.13	0.0203753	1.84181	0.0056	4	1 week	Breastfeeding	breastfeeding_1_2w	Dietary	no
1	981.328	0.0099076	0.89559	0.6508	4	1 week	Collected during pandemic	covid_270220	Environmental	no
1	2350.42	0.0237302	2.14507	0.0003	4	1 week	Delivery type	delivery_type	Perinatal	no
1	2148.59	0.0216924	1.96087	0.0027	4	1 week	Formula feeding	formulafeeding_1_2w	Dietary	no
1	1251.42	0.0126345	1.14209	0.2382	4	1 week	Intrapartum antibiotics	mat_AB_use_final_delivery	Parental	no
1	1018.23	0.0102802	0.929267	0.5676	4	1 week	Antepartum antibiotics	mat_AB_use_final_preg	Parental	no
1	2257.39	0.0227909	2.06017	0.0015	4	1 week	Maternal weight gain	mat_weightgain	Parental	no
1	1621.73	0.0163732	1.48004	0.0338	4	1 week	Older siblings	older_siblings	Environmental	no
1	1432.94	0.0144671	1.30774	0.0903	4	1 week	Gestational age	pregn_weeks	Perinatal	no
1	1355.42	0.0136845	1.237	0.1403	4	1 week	Sex	sex	Perinatal	no
1	1262.99	0.0127513	1.15265	0.2134	4	1 week	Prenatal smoking	smoke_before_preg	Parental	no
1	1116.11	0.0112683	1.01859	0.4149	4	1 week	Siblings in cohort	twins.siblings_in_lucki	Environmental	no
4	4415.24	0.0445768	1.00737	0.4508	4	1 week	Sequencing batch	bioinfo_batch	Technical variable	no
1	1178.78	0.0119011	1.07754	0.3166	5	1 week	Father's atopy	atopy_father	Parental	no
1	1433	0.0144677	1.30994	0.0993	5	1 week	Mother's atopy	atopy_mother	Parental	no
1	1299.15	0.0131164	1.18759	0.184	5	1 week	Birth weight	birthweight	Perinatal	no
1	2038.86	0.0205846	1.86377	0.0053	5	1 week	Breastfeeding	breastfeeding_1_2w	Dietary	no
1	2368.48	0.0239125	2.16508	0.0002	5	1 week	Delivery type	delivery_type	Perinatal	no
1	2145.33	0.0216595	1.96109	0.0027	5	1 week	Formula feeding	formulafeeding_1_2w	Dietary	no
1	1277.66	0.0128994	1.16793	0.2082	5	1 week	Intrapartum antibiotics	mat_AB_use_final_delivery	Parental	no
1	1082.38	0.0109278	0.989427	0.4551	5	1 week	Antepartum antibiotics	mat_AB_use_final_preg	Parental	no
1	2254.69	0.0227636	2.06106	0.0015	5	1 week	Maternal weight gain	mat_weightgain	Parental	no
1	1564.28	0.0157931	1.42994	0.0447	5	1 week	Older siblings	older_siblings	Environmental	no
1	1441.55	0.0145541	1.31775	0.0834	5	1 week	Gestational age	pregn_weeks	Perinatal	no
1	1353.27	0.0136628	1.23705	0.1406	5	1 week	Sex	sex	Perinatal	no
1	1262.07	0.012742	1.15369	0.2115	5	1 week	Prenatal smoking	smoke_before_preg	Parental	no
1	1115.84	0.0112656	1.02001	0.4129	5	1 week	Siblings in cohort	twins.siblings_in_lucki	Environmental	no
4	4517.73	0.0456115	1.03244	0.3691	5	1 week	Sequencing batch	bioinfo_batch	Technical variable	no
1	1154.93	0.0116603	1.05592	0.353	6	1 week	Father's atopy	atopy_father	Parental	no
1	1434.84	0.0144864	1.31184	0.0981	6	1 week	Mother's atopy	atopy_mother	Parental	no
1	1298.54	0.0131102	1.18721	0.184	6	1 week	Birth weight	birthweight	Perinatal	no
1	2048.29	0.0206798	1.87269	0.0048	6	1 week	Breastfeeding	breastfeeding_1_2w	Dietary	no
1	2363.26	0.0238597	2.16066	0.0002	6	1 week	Delivery type	delivery_type	Perinatal	no
1	2141.04	0.0216161	1.95749	0.0028	6	1 week	Formula feeding	formulafeeding_1_2w	Dietary	no
1	1321.57	0.0133427	1.20827	0.1717	6	1 week	Intrapartum antibiotics	mat_AB_use_final_delivery	Parental	no
1	2242.97	0.0226453	2.05068	0.0016	6	1 week	Maternal weight gain	mat_weightgain	Parental	no
1	1563.39	0.0157842	1.42936	0.0452	6	1 week	Older siblings	older_siblings	Environmental	no
1	1431.98	0.0144574	1.30922	0.0891	6	1 week	Gestational age	pregn_weeks	Perinatal	no
1	1351.74	0.0136474	1.23586	0.141	6	1 week	Sex	sex	Perinatal	no
1	1264.35	0.012765	1.15595	0.2096	6	1 week	Prenatal smoking	smoke_before_preg	Parental	no
1	1122.49	0.0113327	1.02625	0.4032	6	1 week	Siblings in cohort	twins.siblings_in_lucki	Environmental	no
4	4513.96	0.0455735	1.03175	0.3709	6	1 week	Sequencing batch	bioinfo_batch	Technical variable	no
1	1216.97	0.0122867	1.1122	0.2674	7	1 week	Father's atopy	atopy_father	Parental	no
1	1481.54	0.0149578	1.35399	0.0751	7	1 week	Mother's atopy	atopy_mother	Parental	no
1	1259.94	0.0127205	1.15146	0.2199	7	1 week	Birth weight	birthweight	Perinatal	no
1	2060.53	0.0208033	1.88313	0.0046	7	1 week	Breastfeeding	breastfeeding_1_2w	Dietary	no
1	2404.57	0.0242768	2.19755	0.0002	7	1 week	Delivery type	delivery_type	Perinatal	no
1	2100.7	0.0212089	1.91985	0.0033	7	1 week	Formula feeding	formulafeeding_1_2w	Dietary	no
1	1278.73	0.0129102	1.16864	0.2082	7	1 week	Intrapartum antibiotics	mat_AB_use_final_delivery	Parental	no
1	2281.46	0.0230339	2.08505	0.0014	7	1 week	Maternal weight gain	mat_weightgain	Parental	no
1	1560.65	0.0157565	1.42628	0.0471	7	1 week	Older siblings	older_siblings	Environmental	no
1	1453.71	0.0146768	1.32855	0.079	7	1 week	Gestational age	pregn_weeks	Perinatal	no
1	1360.73	0.0137381	1.24358	0.1371	7	1 week	Sex	sex	Perinatal	no
1	1265.61	0.0127777	1.15665	0.2094	7	1 week	Prenatal smoking	smoke_before_preg	Parental	no
4	4531.15	0.045747	1.03526	0.3592	7	1 week	Sequencing batch	bioinfo_batch	Technical variable	no
1	1297.36	0.0130983	1.18328	0.1876	8	1 week	Father's atopy	atopy_father	Parental	no
1	1507.91	0.015224	1.37532	0.0652	8	1 week	Mother's atopy	atopy_mother	Parental	no
1	1209.81	0.0122144	1.10343	0.2754	8	1 week	Birth weight	birthweight	Perinatal	no
1	1988.51	0.0200762	1.81366	0.006	8	1 week	Breastfeeding	breastfeeding_1_2w	Dietary	no
1	2573.64	0.0259838	2.34734	0.0001	8	1 week	Delivery type	delivery_type	Perinatal	no
1	2092.69	0.0211281	1.90868	0.0033	8	1 week	Formula feeding	formulafeeding_1_2w	Dietary	no
1	1177.69	0.0118901	1.07413	0.3272	8	1 week	Intrapartum antibiotics	mat_AB_use_final_delivery	Parental	no
1	2353.6	0.0237622	2.14665	0.001	8	1 week	Maternal weight gain	mat_weightgain	Parental	no
1	1786.01	0.0180317	1.62896	0.0119	8	1 week	Older siblings	older_siblings	Environmental	no
1	1490.56	0.0150488	1.35949	0.0677	8	1 week	Gestational age	pregn_weeks	Perinatal	no
1	1304.76	0.013173	1.19003	0.1819	8	1 week	Sex	sex	Perinatal	no
1	1201.38	0.0121293	1.09574	0.2899	8	1 week	Prenatal smoking	smoke_before_preg	Parental	no
1	1335.29	0.0134813	1.21661	0.1552	9	1 week	Father's atopy	atopy_father	Parental	no
1	1584.84	0.0160007	1.44397	0.0445	9	1 week	Mother's atopy	atopy_mother	Parental	no
1	1201.43	0.0121298	1.09465	0.2879	9	1 week	Birth weight	birthweight	Perinatal	no
1	1967.42	0.0198633	1.79255	0.0065	9	1 week	Breastfeeding	breastfeeding_1_2w	Dietary	no
1	2608.12	0.0263319	2.3763	0.0001	9	1 week	Delivery type	delivery_type	Perinatal	no
1	2090.22	0.0211031	1.90444	0.0033	9	1 week	Formula feeding	formulafeeding_1_2w	Dietary	no
1	2403.58	0.0242669	2.18995	0.0007	9	1 week	Maternal weight gain	mat_weightgain	Parental	no
1	1814.02	0.0183146	1.65279	0.0105	9	1 week	Older siblings	older_siblings	Environmental	no
1	1486.34	0.0150062	1.35423	0.0699	9	1 week	Gestational age	pregn_weeks	Perinatal	no
1	1296.86	0.0130933	1.1816	0.1892	9	1 week	Sex	sex	Perinatal	no
1	1188.78	0.0120021	1.08312	0.3083	9	1 week	Prenatal smoking	smoke_before_preg	Parental	no
1	1352.7	0.013657	1.23105	0.144	10	1 week	Father's atopy	atopy_father	Parental	no
1	1633.98	0.0164968	1.48703	0.0341	10	1 week	Mother's atopy	atopy_mother	Parental	no
1	1127.91	0.0113875	1.02647	0.3926	10	1 week	Birth weight	birthweight	Perinatal	no
1	2043.24	0.0206288	1.85948	0.0046	10	1 week	Breastfeeding	breastfeeding_1_2w	Dietary	no
1	2753.37	0.0277983	2.50575	0.0001	10	1 week	Delivery type	delivery_type	Perinatal	no
1	1987.61	0.0200671	1.80886	0.006	10	1 week	Formula feeding	formulafeeding_1_2w	Dietary	no
1	2398.85	0.0242191	2.18312	0.0008	10	1 week	Maternal weight gain	mat_weightgain	Parental	no
1	1917.64	0.0193607	1.74518	0.0063	10	1 week	Older siblings	older_siblings	Environmental	no
1	1279.84	0.0129214	1.16474	0.2005	10	1 week	Gestational age	pregn_weeks	Perinatal	no
1	1305.39	0.0131794	1.18799	0.1832	10	1 week	Sex	sex	Perinatal	no
1	1402.46	0.0141594	1.27587	0.1148	11	1 week	Father's atopy	atopy_father	Parental	yes	0.160754
1	1543.15	0.0137071	1.40469	0.0509	9	4 months	Prenatal smoking	smoke_before_preg	Parental	yes	0.0964421	*
1	1480.89	0.012921	1.41644	0.0487	8	8 weeks	Gestational age	pregn_weeks	Perinatal	yes	0.0947676	*
1	2264.33	0.0153761	1.38676	0.0449	13	6 months	Father's atopy	atopy_father	Parental	yes	0.0898	*
1	2836.04	0.0187154	1.40572	0.0419	14	14 months	Daycare	daycare_14m	Environmental	yes	0.0861943	*
1	1508.61	0.0169411	1.479	0.0335	9	4 weeks	Older siblings	older_siblings	Environmental	yes	0.0709412	*
1	1613.29	0.01433	1.46853	0.033	9	4 months	Daycare	daycare_6m	Environmental	yes	0.0709412	*
1	1318.86	0.0133154	1.19982	0.1711	11	1 week	Gestational age	pregn_weeks	Perinatal	yes	0.186988
1	1317.05	0.013297	1.19817	0.1713	11	1 week	Sex	sex	Perinatal	yes	0.186988
1	1323.17	0.0148587	1.27316	0.1081	1	4 weeks	Father's atopy	atopy_father	Parental	no
1	1595.91	0.0179214	1.53558	0.0238	1	4 weeks	Mother's atopy	atopy_mother	Parental	no
1	742.669	0.00833989	0.714597	0.9259	1	4 weeks	Birth weight	birthweight	Perinatal	no
1	1360.33	0.015276	1.30891	0.0932	1	4 weeks	Breastfeeding	breastfeeding_4w	Dietary	no
1	893.299	0.0100314	0.859534	0.711	1	4 weeks	Collected during pandemic	covid_270220	Environmental	no
1	1072.27	0.0120412	1.03174	0.3899	1	4 weeks	Delivery place	delivery_place	Perinatal	no
1	1447.6	0.016256	1.39288	0.0582	1	4 weeks	Delivery type	delivery_type	Perinatal	no
1	1443.36	0.0162084	1.38881	0.0565	1	4 weeks	Formula feeding	formulafeeding_4w	Dietary	no
1	1740.89	0.0195496	1.67509	0.0093	1	4 weeks	Pets	furrypet_home_yn_6m	Environmental	no
1	787.678	0.00884533	0.757905	0.8775	1	4 weeks	Hospitalisation	hospital	Perinatal	no
1	943.208	0.0105919	0.907556	0.6191	1	4 weeks	Intrapartum antibiotics	mat_AB_use_final_delivery	Parental	no
1	874.765	0.00982328	0.841701	0.736	1	4 weeks	Antepartum antibiotics	mat_AB_use_final_preg	Parental	no
1	1493.9	0.0167759	1.43743	0.049	1	4 weeks	Maternal weight gain	mat_weightgain	Parental	no
1	1307.83	0.0146865	1.2584	0.121	1	4 weeks	Older siblings	older_siblings	Environmental	no
1	663.936	0.00745576	0.638841	0.9776	1	4 weeks	Gestational age	pregn_weeks	Perinatal	no
1	1009.6	0.0113374	0.971438	0.5038	1	4 weeks	Sex	sex	Perinatal	no
1	981.038	0.0110167	0.943957	0.5469	1	4 weeks	Prenatal smoking	smoke_before_preg	Parental	no
1	1343.12	0.0150827	1.29235	0.1026	1	4 weeks	Siblings in cohort	twins.siblings_in_lucki	Environmental	no
4	4428.61	0.0497316	1.0653	0.2777	1	4 weeks	Sequencing batch	bioinfo_batch	Technical variable	no
1	1342.03	0.0150705	1.29926	0.0926	2	4 weeks	Father's atopy	atopy_father	Parental	no
1	1616.05	0.0181476	1.56454	0.0206	2	4 weeks	Mother's atopy	atopy_mother	Parental	no
1	954.194	0.0107152	0.923782	0.5886	2	4 weeks	Birth weight	birthweight	Perinatal	no
1	1362.52	0.0153006	1.31909	0.0869	2	4 weeks	Breastfeeding	breastfeeding_4w	Dietary	no
1	881.652	0.00990063	0.853553	0.7236	2	4 weeks	Collected during pandemic	covid_270220	Environmental	no
1	1074.5	0.0120663	1.04026	0.3759	2	4 weeks	Delivery place	delivery_place	Perinatal	no
1	1671.8	0.0187736	1.61851	0.0159	2	4 weeks	Delivery type	delivery_type	Perinatal	no
1	1473.31	0.0165447	1.42635	0.0441	2	4 weeks	Formula feeding	formulafeeding_4w	Dietary	no
1	1753.01	0.0196857	1.69714	0.008	2	4 weeks	Pets	furrypet_home_yn_6m	Environmental	no
1	791.025	0.00888292	0.765814	0.8673	2	4 weeks	Hospitalisation	hospital	Perinatal	no
1	941.565	0.0105734	0.911556	0.6133	2	4 weeks	Intrapartum antibiotics	mat_AB_use_final_delivery	Parental	no
1	866.838	0.00973426	0.83921	0.7444	2	4 weeks	Antepartum antibiotics	mat_AB_use_final_preg	Parental	no
1	1551.49	0.0174226	1.50204	0.0342	2	4 weeks	Maternal weight gain	mat_weightgain	Parental	no
1	1316.09	0.0147792	1.27414	0.1111	2	4 weeks	Older siblings	older_siblings	Environmental	no
1	1043.35	0.0117164	1.01009	0.4298	2	4 weeks	Sex	sex	Perinatal	no
1	974.603	0.0109444	0.94354	0.5494	2	4 weeks	Prenatal smoking	smoke_before_preg	Parental	no
1	1344.46	0.0150978	1.30161	0.0976	2	4 weeks	Siblings in cohort	twins.siblings_in_lucki	Environmental	no
4	4436.2	0.0498168	1.0737	0.2526	2	4 weeks	Sequencing batch	bioinfo_batch	Technical variable	no
1	1345.93	0.0151143	1.30814	0.0878	3	4 weeks	Father's atopy	atopy_father	Parental	no
1	1602.91	0.0180001	1.5579	0.0211	3	4 weeks	Mother's atopy	atopy_mother	Parental	no
1	1124.35	0.012626	1.09278	0.3056	3	4 weeks	Birth weight	birthweight	Perinatal	no
1	1393.5	0.0156485	1.35437	0.07	3	4 weeks	Breastfeeding	breastfeeding_4w	Dietary	no
1	827.872	0.0092967	0.804627	0.8067	3	4 weeks	Collected during pandemic	covid_270220	Environmental	no
1	1078.64	0.0121127	1.04835	0.3617	3	4 weeks	Delivery place	delivery_place	Perinatal	no
1	1815.36	0.0203858	1.76439	0.0064	3	4 weeks	Delivery type	delivery_type	Perinatal	no
1	1447.85	0.0162588	1.40719	0.0509	3	4 weeks	Formula feeding	formulafeeding_4w	Dietary	no
1	1726.6	0.0193891	1.67812	0.0088	3	4 weeks	Pets	furrypet_home_yn_6m	Environmental	no
1	937.221	0.0105246	0.910906	0.6147	3	4 weeks	Intrapartum antibiotics	mat_AB_use_final_delivery	Parental	no
1	828.024	0.0092984	0.804774	0.8035	3	4 weeks	Antepartum antibiotics	mat_AB_use_final_preg	Parental	no
1	1576.18	0.0176999	1.53192	0.0275	3	4 weeks	Maternal weight gain	mat_weightgain	Parental	no
1	1365.76	0.0153369	1.32741	0.0817	3	4 weeks	Older siblings	older_siblings	Environmental	no
1	990.709	0.0111253	0.962892	0.5207	3	4 weeks	Sex	sex	Perinatal	no
1	984.351	0.0110539	0.956712	0.5256	3	4 weeks	Prenatal smoking	smoke_before_preg	Parental	no
1	1289.88	0.0144849	1.25367	0.1292	3	4 weeks	Siblings in cohort	twins.siblings_in_lucki	Environmental	no
4	4434.87	0.049802	1.07759	0.2456	3	4 weeks	Sequencing batch	bioinfo_batch	Technical variable	no
1	1340.54	0.0150538	1.30709	0.0874	4	4 weeks	Father's atopy	atopy_father	Parental	no
1	1641.73	0.018436	1.60076	0.0165	4	4 weeks	Mother's atopy	atopy_mother	Parental	no
1	1153.59	0.0129544	1.1248	0.2631	4	4 weeks	Birth weight	birthweight	Perinatal	no
1	1355.21	0.0152185	1.32139	0.0859	4	4 weeks	Breastfeeding	breastfeeding_4w	Dietary	no
1	1079.27	0.0121198	1.05234	0.3567	4	4 weeks	Delivery place	delivery_place	Perinatal	no
1	1849.14	0.0207651	1.80299	0.0057	4	4 weeks	Delivery type	delivery_type	Perinatal	no
1	1422.44	0.0159735	1.38695	0.0583	4	4 weeks	Formula feeding	formulafeeding_4w	Dietary	no
1	1715.25	0.0192617	1.67245	0.009	4	4 weeks	Pets	furrypet_home_yn_6m	Environmental	no
1	960.696	0.0107883	0.936721	0.5642	4	4 weeks	Intrapartum antibiotics	mat_AB_use_final_delivery	Parental	no
1	818.131	0.00918731	0.797715	0.815	4	4 weeks	Antepartum antibiotics	mat_AB_use_final_preg	Parental	no
1	1563.78	0.0175607	1.52476	0.0284	4	4 weeks	Maternal weight gain	mat_weightgain	Parental	no
1	1370.44	0.0153895	1.33624	0.0764	4	4 weeks	Older siblings	older_siblings	Environmental	no
1	1000.33	0.0112334	0.975369	0.4974	4	4 weeks	Sex	sex	Perinatal	no
1	964.516	0.0108311	0.940446	0.5542	4	4 weeks	Prenatal smoking	smoke_before_preg	Parental	no
1	1231.31	0.0138271	1.20058	0.1727	4	4 weeks	Siblings in cohort	twins.siblings_in_lucki	Environmental	no
4	4499.43	0.0505269	1.09679	0.2045	4	4 weeks	Sequencing batch	bioinfo_batch	Technical variable	no
1	1353.39	0.015198	1.32393	0.0805	5	4 weeks	Father's atopy	atopy_father	Parental	no
1	1714.94	0.0192581	1.67761	0.0103	5	4 weeks	Mother's atopy	atopy_mother	Parental	no
1	1169.14	0.013129	1.14369	0.2396	5	4 weeks	Birth weight	birthweight	Perinatal	no
1	1378.22	0.0154768	1.34822	0.0731	5	4 weeks	Breastfeeding	breastfeeding_4w	Dietary	no
1	1084.2	0.0121751	1.0606	0.3418	5	4 weeks	Delivery place	delivery_place	Perinatal	no
1	1884.08	0.0211575	1.84307	0.0046	5	4 weeks	Delivery type	delivery_type	Perinatal	no
1	1407.81	0.0158092	1.37717	0.0626	5	4 weeks	Formula feeding	formulafeeding_4w	Dietary	no
1	1803.43	0.0202518	1.76418	0.0049	5	4 weeks	Pets	furrypet_home_yn_6m	Environmental	no
1	959.81	0.0107783	0.938921	0.56	5	4 weeks	Intrapartum antibiotics	mat_AB_use_final_delivery	Parental	no
1	1664.05	0.0186866	1.62783	0.015	5	4 weeks	Maternal weight gain	mat_weightgain	Parental	no
1	1374.32	0.0154331	1.34441	0.0731	5	4 weeks	Older siblings	older_siblings	Environmental	no
1	995.222	0.011176	0.973562	0.5005	5	4 weeks	Sex	sex	Perinatal	no
1	932.549	0.0104722	0.912253	0.6117	5	4 weeks	Prenatal smoking	smoke_before_preg	Parental	no
1	1270.68	0.0142693	1.24303	0.1409	5	4 weeks	Siblings in cohort	twins.siblings_in_lucki	Environmental	no
4	4556.78	0.051171	1.1144	0.1703	5	4 weeks	Sequencing batch	bioinfo_batch	Technical variable	no
1	1389.39	0.0156023	1.36104	0.0658	6	4 weeks	Father's atopy	atopy_father	Parental	no
1	1800.09	0.0202143	1.76337	0.0057	6	4 weeks	Mother's atopy	atopy_mother	Parental	no
1	1172.86	0.0131708	1.14893	0.2346	6	4 weeks	Birth weight	birthweight	Perinatal	no
1	1397.51	0.0156935	1.369	0.0671	6	4 weeks	Breastfeeding	breastfeeding_4w	Dietary	no
1	1067.83	0.0119914	1.04605	0.3643	6	4 weeks	Delivery place	delivery_place	Perinatal	no
1	1891.94	0.0212457	1.85334	0.0042	6	4 weeks	Delivery type	delivery_type	Perinatal	no
1	1393.41	0.0156475	1.36499	0.0653	6	4 weeks	Formula feeding	formulafeeding_4w	Dietary	no
1	1833.32	0.0205875	1.79592	0.0042	6	4 weeks	Pets	furrypet_home_yn_6m	Environmental	no
1	961.363	0.0107957	0.941752	0.5586	6	4 weeks	Intrapartum antibiotics	mat_AB_use_final_delivery	Parental	no
1	1660.42	0.0186459	1.62655	0.0154	6	4 weeks	Maternal weight gain	mat_weightgain	Parental	no
1	1535.1	0.0172386	1.50378	0.0296	6	4 weeks	Older siblings	older_siblings	Environmental	no
1	994.482	0.0111677	0.974195	0.5014	6	4 weeks	Sex	sex	Perinatal	no
1	1268.3	0.0142425	1.24243	0.1418	6	4 weeks	Siblings in cohort	twins.siblings_in_lucki	Environmental	no
4	4539.6	0.050978	1.11175	0.1735	6	4 weeks	Sequencing batch	bioinfo_batch	Technical variable	no
1	1333.96	0.0149799	1.30794	0.0872	7	4 weeks	Father's atopy	atopy_father	Parental	no
1	1709	0.0191914	1.67566	0.0101	7	4 weeks	Mother's atopy	atopy_mother	Parental	no
1	1145.93	0.0128684	1.12358	0.2651	7	4 weeks	Birth weight	birthweight	Perinatal	no
1	1431.66	0.016077	1.40373	0.052	7	4 weeks	Breastfeeding	breastfeeding_4w	Dietary	no
1	1074.81	0.0120698	1.05385	0.3495	7	4 weeks	Delivery place	delivery_place	Perinatal	no
1	1832.33	0.0205764	1.79659	0.0048	7	4 weeks	Delivery type	delivery_type	Perinatal	no
1	1290.05	0.0144868	1.26488	0.1211	7	4 weeks	Formula feeding	formulafeeding_4w	Dietary	no
1	1793.18	0.0201367	1.7582	0.0052	7	4 weeks	Pets	furrypet_home_yn_6m	Environmental	no
1	1692.16	0.0190023	1.65915	0.0119	7	4 weeks	Maternal weight gain	mat_weightgain	Parental	no
1	1506.57	0.0169182	1.47718	0.0345	7	4 weeks	Older siblings	older_siblings	Environmental	no
1	1005.11	0.011287	0.9855	0.4779	7	4 weeks	Sex	sex	Perinatal	no
1	1217.08	0.0136674	1.19334	0.1794	7	4 weeks	Siblings in cohort	twins.siblings_in_lucki	Environmental	no
4	4714.28	0.0529396	1.15558	0.1082	7	4 weeks	Sequencing batch	bioinfo_batch	Technical variable	no
1	1345.36	0.0151079	1.31941	0.0827	8	4 weeks	Father's atopy	atopy_father	Parental	no
1	1711	0.0192139	1.678	0.0095	8	4 weeks	Mother's atopy	atopy_mother	Parental	no
1	1210.78	0.0135966	1.18743	0.1924	8	4 weeks	Birth weight	birthweight	Perinatal	no
1	1431.94	0.0160801	1.40432	0.052	8	4 weeks	Breastfeeding	breastfeeding_4w	Dietary	no
1	1042.86	0.0117109	1.02274	0.4	8	4 weeks	Delivery place	delivery_place	Perinatal	no
1	1837.41	0.0206334	1.80197	0.0049	8	4 weeks	Delivery type	delivery_type	Perinatal	no
1	1317.76	0.0147979	1.29234	0.1023	8	4 weeks	Formula feeding	formulafeeding_4w	Dietary	no
1	1791.55	0.0201184	1.75699	0.0056	8	4 weeks	Pets	furrypet_home_yn_6m	Environmental	no
1	1693.15	0.0190134	1.66049	0.0119	8	4 weeks	Maternal weight gain	mat_weightgain	Parental	no
1	1512.98	0.0169902	1.48379	0.0329	8	4 weeks	Older siblings	older_siblings	Environmental	no
1	1248.66	0.0140219	1.22457	0.1536	8	4 weeks	Siblings in cohort	twins.siblings_in_lucki	Environmental	no
4	4615.74	0.051833	1.13168	0.1437	8	4 weeks	Sequencing batch	bioinfo_batch	Technical variable	no
1	1341.72	0.015067	1.31538	0.0842	9	4 weeks	Father's atopy	atopy_father	Parental	yes	0.132417
1	1644.3	0.016601	1.49588	0.0328	11	1 week	Mother's atopy	atopy_mother	Parental	yes	0.0709412	*
1	1217.45	0.0136715	1.19355	0.1887	9	4 weeks	Birth weight	birthweight	Perinatal	yes	0.1912
1	1424.36	0.015995	1.39641	0.056	9	4 weeks	Breastfeeding	breastfeeding_4w	Dietary	yes	0.103385
1	1636.84	0.0145392	1.48997	0.027	9	4 months	Gestational age	pregn_weeks	Perinatal	yes	0.0627097	*
1	1300.62	0.0146054	1.27509	0.114	9	4 weeks	Formula feeding	formulafeeding_4w	Dietary	yes	0.160754
1	1662.6	0.014768	1.51342	0.0241	9	4 months	Older siblings	older_siblings	Environmental	yes	0.05784	*
1	2041.82	0.0165953	1.53836	0.0196	13	5 months	Delivery type	delivery_type	Perinatal	yes	0.0486621	**
1	1655.81	0.0144472	1.58376	0.018	8	8 weeks	Older siblings	older_siblings	Environmental	yes	0.0462857	**
1	1240.58	0.0139312	1.21623	0.1603	9	4 weeks	Siblings in cohort	twins.siblings_in_lucki	Environmental	yes	0.186988
4	4549.03	0.0510839	1.11494	0.1732	9	4 weeks	Sequencing batch	bioinfo_batch	Technical variable	yes	0.186988
1	1238.41	0.0108053	1.18194	0.1909	1	8 weeks	Father's atopy	atopy_father	Parental	no
1	2182.67	0.0190441	2.08314	0.0008	1	8 weeks	Mother's atopy	atopy_mother	Parental	no
1	1541.72	0.0134517	1.47142	0.0345	1	8 weeks	Birth weight	birthweight	Perinatal	no
1	1685.09	0.0147027	1.60825	0.0156	1	8 weeks	Breastfeeding	breastfeeding_8w	Dietary	no
1	985.514	0.00859876	0.940575	0.5579	1	8 weeks	Collected during pandemic	covid_270220	Environmental	no
1	1293	0.0112816	1.23404	0.1367	1	8 weeks	Delivery place	delivery_place	Perinatal	no
1	1125.33	0.00981863	1.07401	0.3263	1	8 weeks	Delivery type	delivery_type	Perinatal	no
1	2091.66	0.0182501	1.99628	0.0013	1	8 weeks	Formula feeding	formulafeeding_8w	Dietary	no
1	1372.74	0.0119774	1.31015	0.0942	1	8 weeks	Pets	furrypet_home_yn_6m	Environmental	no
1	1050.69	0.00916746	1.00278	0.426	1	8 weeks	Hospitalisation	hospital	Perinatal	no
1	812.058	0.00708533	0.775028	0.8569	1	8 weeks	Intrapartum antibiotics	mat_AB_use_final_delivery	Parental	no
1	965.862	0.00842729	0.921819	0.5954	1	8 weeks	Antepartum antibiotics	mat_AB_use_final_preg	Parental	no
1	1115.54	0.00973324	1.06467	0.3448	1	8 weeks	Maternal weight gain	mat_weightgain	Parental	no
1	1461.42	0.0127511	1.39478	0.0538	1	8 weeks	Older siblings	older_siblings	Environmental	no
1	1287.53	0.0112339	1.22882	0.1469	1	8 weeks	Gestational age	pregn_weeks	Perinatal	no
1	1258.99	0.0109849	1.20158	0.1695	1	8 weeks	Sex	sex	Perinatal	no
1	1067.59	0.00931486	1.01891	0.4116	1	8 weeks	Prenatal smoking	smoke_before_preg	Parental	no
1	1204.92	0.0105131	1.14997	0.2172	1	8 weeks	Siblings in cohort	twins.siblings_in_lucki	Environmental	no
4	4478.66	0.039077	1.06861	0.2732	1	8 weeks	Sequencing batch	bioinfo_batch	Technical variable	no
1	1217.84	0.0106259	1.16551	0.2098	2	8 weeks	Father's atopy	atopy_father	Parental	no
1	2105.02	0.0183666	2.01456	0.001	2	8 weeks	Mother's atopy	atopy_mother	Parental	no
1	1523.93	0.0132965	1.45844	0.0378	2	8 weeks	Birth weight	birthweight	Perinatal	no
1	1591.9	0.0138896	1.52349	0.0238	2	8 weeks	Breastfeeding	breastfeeding_8w	Dietary	no
1	992.981	0.00866391	0.950309	0.5387	2	8 weeks	Collected during pandemic	covid_270220	Environmental	no
1	1270.77	0.0110877	1.21616	0.1511	2	8 weeks	Delivery place	delivery_place	Perinatal	no
1	1158.15	0.010105	1.10838	0.2766	2	8 weeks	Delivery type	delivery_type	Perinatal	no
1	2066.49	0.0180304	1.97768	0.0014	2	8 weeks	Formula feeding	formulafeeding_8w	Dietary	no
1	1325.22	0.0115627	1.26827	0.1163	2	8 weeks	Pets	furrypet_home_yn_6m	Environmental	no
1	1080.05	0.00942358	1.03363	0.3737	2	8 weeks	Hospitalisation	hospital	Perinatal	no
1	948.444	0.00827531	0.907685	0.6258	2	8 weeks	Antepartum antibiotics	mat_AB_use_final_preg	Parental	no
1	1120.46	0.0097762	1.07231	0.3343	2	8 weeks	Maternal weight gain	mat_weightgain	Parental	no
1	1550.39	0.0135274	1.48377	0.0332	2	8 weeks	Older siblings	older_siblings	Environmental	no
1	1354.39	0.0118173	1.29619	0.1017	2	8 weeks	Gestational age	pregn_weeks	Perinatal	no
1	1169.3	0.0102023	1.11905	0.2623	2	8 weeks	Sex	sex	Perinatal	no
1	1093.89	0.00954435	1.04688	0.3659	2	8 weeks	Prenatal smoking	smoke_before_preg	Parental	no
1	1201.36	0.010482	1.14973	0.2176	2	8 weeks	Siblings in cohort	twins.siblings_in_lucki	Environmental	no
4	4507.75	0.0393308	1.07851	0.25	2	8 weeks	Sequencing batch	bioinfo_batch	Technical variable	no
1	1229.13	0.0107243	1.17762	0.1938	3	8 weeks	Father's atopy	atopy_father	Parental	no
1	2075.6	0.01811	1.98862	0.0013	3	8 weeks	Mother's atopy	atopy_mother	Parental	no
1	1592.81	0.0138975	1.52606	0.0258	3	8 weeks	Birth weight	birthweight	Perinatal	no
1	1542.78	0.013461	1.47813	0.034	3	8 weeks	Breastfeeding	breastfeeding_8w	Dietary	no
1	964.521	0.00841559	0.9241	0.584	3	8 weeks	Collected during pandemic	covid_270220	Environmental	no
1	1262.02	0.0110113	1.20913	0.1569	3	8 weeks	Delivery place	delivery_place	Perinatal	no
1	1196.64	0.0104409	1.14649	0.2264	3	8 weeks	Delivery type	delivery_type	Perinatal	no
1	2026.94	0.0176853	1.94199	0.0014	3	8 weeks	Formula feeding	formulafeeding_8w	Dietary	no
1	1326.08	0.0115702	1.2705	0.1143	3	8 weeks	Pets	furrypet_home_yn_6m	Environmental	no
1	1077.34	0.00939995	1.03219	0.3745	3	8 weeks	Hospitalisation	hospital	Perinatal	no
1	1128.56	0.00984681	1.08126	0.3222	3	8 weeks	Maternal weight gain	mat_weightgain	Parental	no
1	1555.45	0.0135716	1.49027	0.0316	3	8 weeks	Older siblings	older_siblings	Environmental	no
1	1341.55	0.0117052	1.28532	0.1075	3	8 weeks	Gestational age	pregn_weeks	Perinatal	no
1	1159.99	0.0101211	1.11138	0.2731	3	8 weeks	Sex	sex	Perinatal	no
1	1102.72	0.00962143	1.05651	0.3487	3	8 weeks	Prenatal smoking	smoke_before_preg	Parental	no
1	1285.38	0.0112152	1.23152	0.1403	3	8 weeks	Siblings in cohort	twins.siblings_in_lucki	Environmental	no
4	4570.39	0.0398774	1.09471	0.2123	3	8 weeks	Sequencing batch	bioinfo_batch	Technical variable	no
1	1236.99	0.0107929	1.18622	0.186	4	8 weeks	Father's atopy	atopy_father	Parental	no
1	2075.13	0.0181059	1.98997	0.0013	4	8 weeks	Mother's atopy	atopy_mother	Parental	no
1	1650.6	0.0144017	1.58286	0.0172	4	8 weeks	Birth weight	birthweight	Perinatal	no
1	1579.5	0.0137814	1.51468	0.0263	4	8 weeks	Breastfeeding	breastfeeding_8w	Dietary	no
1	1277.28	0.0111444	1.22486	0.1445	4	8 weeks	Delivery place	delivery_place	Perinatal	no
1	1200.61	0.0104755	1.15133	0.2193	4	8 weeks	Delivery type	delivery_type	Perinatal	no
1	2000.41	0.0174539	1.91831	0.0016	4	8 weeks	Formula feeding	formulafeeding_8w	Dietary	no
1	1325.07	0.0115614	1.27069	0.1159	4	8 weeks	Pets	furrypet_home_yn_6m	Environmental	no
1	1098.95	0.00958853	1.05385	0.3376	4	8 weeks	Hospitalisation	hospital	Perinatal	no
1	1127.74	0.00983967	1.08145	0.3219	4	8 weeks	Maternal weight gain	mat_weightgain	Parental	no
1	1604.68	0.0140011	1.53882	0.0233	4	8 weeks	Older siblings	older_siblings	Environmental	no
1	1420.95	0.012398	1.36263	0.0655	4	8 weeks	Gestational age	pregn_weeks	Perinatal	no
1	1140.45	0.00995063	1.09365	0.2966	4	8 weeks	Sex	sex	Perinatal	no
1	1107.9	0.0096666	1.06243	0.338	4	8 weeks	Prenatal smoking	smoke_before_preg	Parental	no
1	1291.56	0.011269	1.23855	0.1356	4	8 weeks	Siblings in cohort	twins.siblings_in_lucki	Environmental	no
4	4335.61	0.0378289	1.03942	0.3533	4	8 weeks	Sequencing batch	bioinfo_batch	Technical variable	no
1	1265.51	0.0110417	1.2114	0.1628	5	8 weeks	Father's atopy	atopy_father	Parental	no
1	2115.44	0.0184576	2.02499	0.0009	5	8 weeks	Mother's atopy	atopy_mother	Parental	no
1	1475.22	0.0128715	1.41215	0.0513	5	8 weeks	Birth weight	birthweight	Perinatal	no
1	1751.33	0.0152806	1.67645	0.0104	5	8 weeks	Breastfeeding	breastfeeding_8w	Dietary	no
1	1290.12	0.0112565	1.23496	0.1366	5	8 weeks	Delivery place	delivery_place	Perinatal	no
1	1291.76	0.0112708	1.23653	0.1454	5	8 weeks	Delivery type	delivery_type	Perinatal	no
1	2065.39	0.0180209	1.97708	0.0014	5	8 weeks	Formula feeding	formulafeeding_8w	Dietary	no
1	1296.22	0.0113097	1.2408	0.1373	5	8 weeks	Pets	furrypet_home_yn_6m	Environmental	no
1	934.767	0.00815598	0.894799	0.645	5	8 weeks	Hospitalisation	hospital	Perinatal	no
1	1188.15	0.0103667	1.13734	0.2507	5	8 weeks	Maternal weight gain	mat_weightgain	Parental	no
1	1632.15	0.0142407	1.56236	0.0207	5	8 weeks	Older siblings	older_siblings	Environmental	no
1	1511.04	0.013184	1.44643	0.0388	5	8 weeks	Gestational age	pregn_weeks	Perinatal	no
1	1278.57	0.0111557	1.2239	0.1491	5	8 weeks	Sex	sex	Perinatal	no
1	1135.85	0.00991044	1.08728	0.2978	5	8 weeks	Prenatal smoking	smoke_before_preg	Parental	no
1	1260.7	0.0109998	1.2068	0.165	5	8 weeks	Siblings in cohort	twins.siblings_in_lucki	Environmental	no
1	1277.69	0.011148	1.22451	0.1506	6	8 weeks	Father's atopy	atopy_father	Parental	no
1	2128.02	0.0185673	2.03944	0.0008	6	8 weeks	Mother's atopy	atopy_mother	Parental	no
1	1389.52	0.0121237	1.33168	0.0818	6	8 weeks	Birth weight	birthweight	Perinatal	no
1	1765.05	0.0154003	1.69158	0.0102	6	8 weeks	Breastfeeding	breastfeeding_8w	Dietary	no
1	1328.42	0.0115907	1.27313	0.111	6	8 weeks	Delivery place	delivery_place	Perinatal	no
1	1297.52	0.0113211	1.24351	0.1377	6	8 weeks	Delivery type	delivery_type	Perinatal	no
1	2070.99	0.0180697	1.98479	0.0016	6	8 weeks	Formula feeding	formulafeeding_8w	Dietary	no
1	1342.46	0.0117132	1.28658	0.1067	6	8 weeks	Pets	furrypet_home_yn_6m	Environmental	no
1	1131.89	0.00987588	1.08477	0.3198	6	8 weeks	Maternal weight gain	mat_weightgain	Parental	no
1	1627.44	0.0141996	1.5597	0.0212	6	8 weeks	Older siblings	older_siblings	Environmental	no
1	1538.63	0.0134248	1.47458	0.0333	6	8 weeks	Gestational age	pregn_weeks	Perinatal	no
1	1252.02	0.0109241	1.19991	0.1684	6	8 weeks	Sex	sex	Perinatal	no
1	1135.91	0.00991095	1.08862	0.2953	6	8 weeks	Prenatal smoking	smoke_before_preg	Parental	no
1	1303.25	0.0113711	1.24901	0.1303	6	8 weeks	Siblings in cohort	twins.siblings_in_lucki	Environmental	no
1	1253.93	0.0109407	1.2006	0.1726	7	8 weeks	Father's atopy	atopy_father	Parental	no
1	2153.12	0.0187863	2.06156	0.0008	7	8 weeks	Mother's atopy	atopy_mother	Parental	no
1	1355.77	0.0118293	1.29811	0.0992	7	8 weeks	Birth weight	birthweight	Perinatal	no
1	1714.52	0.0149594	1.64161	0.0114	7	8 weeks	Breastfeeding	breastfeeding_8w	Dietary	no
1	1342.78	0.011716	1.28568	0.1038	7	8 weeks	Delivery place	delivery_place	Perinatal	no
1	1289.33	0.0112496	1.2345	0.1451	7	8 weeks	Delivery type	delivery_type	Perinatal	no
1	2077.02	0.0181223	1.98869	0.0017	7	8 weeks	Formula feeding	formulafeeding_8w	Dietary	no
1	1277.15	0.0111434	1.22284	0.1504	7	8 weeks	Pets	furrypet_home_yn_6m	Environmental	no
1	1678.9	0.0146486	1.6075	0.0155	7	8 weeks	Older siblings	older_siblings	Environmental	no
1	1613.88	0.0140814	1.54525	0.0226	7	8 weeks	Gestational age	pregn_weeks	Perinatal	no
1	1198.09	0.0104535	1.14714	0.2254	7	8 weeks	Sex	sex	Perinatal	no
1	1142.97	0.00997258	1.09436	0.2868	7	8 weeks	Prenatal smoking	smoke_before_preg	Parental	no
1	1310.15	0.0114312	1.25443	0.127	7	8 weeks	Siblings in cohort	twins.siblings_in_lucki	Environmental	no
1	1251.26	0.0109175	1.19681	0.1766	8	8 weeks	Father's atopy	atopy_father	Parental	yes	0.186988
1	2488.05	0.0168953	1.52378	0.018	13	6 months	Collected during pandemic	covid_270220	Environmental	yes	0.0462857	**
1	1298.28	0.0113277	1.24178	0.1343	8	8 weeks	Birth weight	birthweight	Perinatal	yes	0.169642
4	8216.75	0.0557965	1.25807	0.0174	13	6 months	Sequencing batch	bioinfo_batch	Technical variable	yes	0.0462857	**
1	1307.66	0.0114095	1.25075	0.1261	8	8 weeks	Delivery place	delivery_place	Perinatal	yes	0.165469
1	1293.41	0.0112852	1.23712	0.1431	8	8 weeks	Delivery type	delivery_type	Perinatal	yes	0.174631
1	1663.81	0.0145169	1.5914	0.0168	8	8 weeks	Breastfeeding	breastfeeding_8w	Dietary	yes	0.0462857	**
1	1303.01	0.0113689	1.2463	0.1319	8	8 weeks	Pets	furrypet_home_yn_6m	Environmental	yes	0.169586
3	7883.8	0.0520263	1.30257	0.0159	14	14 months	Sequencing batch	bioinfo_batch	Technical variable	yes	0.0462857	**
1	3250.33	0.0214494	1.61107	0.0141	14	14 months	Siblings in cohort	twins.siblings_in_lucki	Environmental	yes	0.0441391	**
1	1268.82	0.0110707	1.21361	0.1584	8	8 weeks	Sex	sex	Perinatal	yes	0.186988
1	1262.7	0.0110172	1.20775	0.1646	8	8 weeks	Siblings in cohort	twins.siblings_in_lucki	Environmental	yes	0.186988
1	1784.71	0.0160851	1.61783	0.0125	1	4 months	Complementary foods age	ageintrosolids	Dietary	no
1	1046.08	0.00942799	0.948265	0.5547	1	4 months	Father's atopy	atopy_father	Parental	no
1	2095.9	0.0188898	1.89993	0.0014	1	4 months	Mother's atopy	atopy_mother	Parental	no
1	1272.21	0.0114661	1.15326	0.2155	1	4 months	Birth weight	birthweight	Perinatal	no
1	1347	0.0121401	1.22105	0.1526	1	4 months	Breastfeeding	breastfeeding_4m	Dietary	no
1	1091.03	0.00983313	0.989014	0.4658	1	4 months	Collected during pandemic	covid_270220	Environmental	no
1	1617.89	0.0145816	1.46662	0.0358	1	4 months	Daycare	daycare_6m	Environmental	no
1	1055.15	0.00950975	0.956489	0.5335	1	4 months	Delivery place	delivery_place	Perinatal	no
1	1295.37	0.0116748	1.17425	0.1922	1	4 months	Delivery type	delivery_type	Perinatal	no
1	1155.25	0.0104119	1.04723	0.3632	1	4 months	Formula feeding	formulafeeding_4m	Dietary	no
1	895.085	0.00806715	0.811392	0.8062	1	4 months	Pets	furrypet_home_yn_6m	Environmental	no
1	1071.47	0.0096569	0.971289	0.5082	1	4 months	Hospitalisation	hospital	Perinatal	no
1	1264.15	0.0113934	1.14595	0.229	1	4 months	Intrapartum antibiotics	mat_AB_use_final_delivery	Parental	no
1	925.226	0.0083388	0.838715	0.7585	1	4 months	Antepartum antibiotics	mat_AB_use_final_preg	Parental	no
1	1285.18	0.0115829	1.16501	0.2015	1	4 months	Maternal weight gain	mat_weightgain	Parental	no
1	1397.48	0.0125951	1.26681	0.114	1	4 months	Older siblings	older_siblings	Environmental	no
1	1502.3	0.0135398	1.36183	0.0708	1	4 months	Gestational age	pregn_weeks	Perinatal	no
1	998.883	0.00900265	0.905485	0.64	1	4 months	Sex	sex	Perinatal	no
1	1440.65	0.0129841	1.30594	0.0882	1	4 months	Prenatal smoking	smoke_before_preg	Parental	no
1	1279.5	0.0115318	1.15987	0.2071	1	4 months	Siblings in cohort	twins.siblings_in_lucki	Environmental	no
4	5241.25	0.0472379	1.18779	0.0773	1	4 months	Sequencing batch	bioinfo_batch	Technical variable	no
1	1783.99	0.0158462	1.61671	0.0122	2	4 months	Complementary foods age	ageintrosolids	Dietary	no
1	1042.47	0.00925973	0.944724	0.5494	2	4 months	Father's atopy	atopy_father	Parental	no
1	2178.09	0.0193469	1.97387	0.0015	2	4 months	Mother's atopy	atopy_mother	Parental	no
1	1308.18	0.0116199	1.18552	0.1785	2	4 months	Birth weight	birthweight	Perinatal	no
1	1472.15	0.0130764	1.33412	0.0803	2	4 months	Breastfeeding	breastfeeding_4m	Dietary	no
1	1024.17	0.00909718	0.928141	0.5805	2	4 months	Collected during pandemic	covid_270220	Environmental	no
1	1574.01	0.0139811	1.42642	0.0426	2	4 months	Daycare	daycare_6m	Environmental	no
1	1074.26	0.0095421	0.973533	0.4967	2	4 months	Delivery place	delivery_place	Perinatal	no
1	1311.99	0.0116537	1.18897	0.179	2	4 months	Delivery type	delivery_type	Perinatal	no
1	1189.48	0.0105655	1.07795	0.319	2	4 months	Formula feeding	formulafeeding_4m	Dietary	no
1	1057.76	0.00939555	0.958582	0.53	2	4 months	Hospitalisation	hospital	Perinatal	no
1	1342.35	0.0119234	1.21648	0.1542	2	4 months	Intrapartum antibiotics	mat_AB_use_final_delivery	Parental	no
1	933.253	0.00828961	0.845748	0.7464	2	4 months	Antepartum antibiotics	mat_AB_use_final_preg	Parental	no
1	1370.54	0.0121738	1.24203	0.1312	2	4 months	Maternal weight gain	mat_weightgain	Parental	no
1	1368.05	0.0121517	1.23977	0.1311	2	4 months	Older siblings	older_siblings	Environmental	no
1	1568.73	0.0139343	1.42164	0.0424	2	4 months	Gestational age	pregn_weeks	Perinatal	no
1	1066.06	0.00946927	0.966103	0.5134	2	4 months	Sex	sex	Perinatal	no
1	1475.36	0.0131049	1.33703	0.0715	2	4 months	Prenatal smoking	smoke_before_preg	Parental	no
1	1257.17	0.0111668	1.1393	0.2356	2	4 months	Siblings in cohort	twins.siblings_in_lucki	Environmental	no
4	5294.61	0.0470293	1.19954	0.0683	2	4 months	Sequencing batch	bioinfo_batch	Technical variable	no
1	1781.13	0.0158209	1.61754	0.0118	3	4 months	Complementary foods age	ageintrosolids	Dietary	no
1	1088.57	0.0096692	0.988589	0.461	3	4 months	Father's atopy	atopy_father	Parental	no
1	2157.84	0.019167	1.95965	0.0015	3	4 months	Mother's atopy	atopy_mother	Parental	no
1	1312.73	0.0116603	1.19216	0.173	3	4 months	Birth weight	birthweight	Perinatal	no
1	1489.17	0.0132275	1.3524	0.0726	3	4 months	Breastfeeding	breastfeeding_4m	Dietary	no
1	1057.52	0.00939344	0.960395	0.5186	3	4 months	Collected during pandemic	covid_270220	Environmental	no
1	1579.38	0.0140289	1.43433	0.0402	3	4 months	Daycare	daycare_6m	Environmental	no
1	1040.64	0.00924346	0.945062	0.5506	3	4 months	Delivery place	delivery_place	Perinatal	no
1	1337.9	0.0118839	1.21502	0.1535	3	4 months	Delivery type	delivery_type	Perinatal	no
1	1200.08	0.0106597	1.08986	0.2997	3	4 months	Formula feeding	formulafeeding_4m	Dietary	no
1	1023.44	0.00909071	0.929444	0.5872	3	4 months	Hospitalisation	hospital	Perinatal	no
1	1331.38	0.011826	1.2091	0.1619	3	4 months	Intrapartum antibiotics	mat_AB_use_final_delivery	Parental	no
1	1400.35	0.0124386	1.27174	0.1085	3	4 months	Maternal weight gain	mat_weightgain	Parental	no
1	1340.08	0.0119032	1.217	0.1512	3	4 months	Older siblings	older_siblings	Environmental	no
1	1562.24	0.0138766	1.41876	0.0453	3	4 months	Gestational age	pregn_weeks	Perinatal	no
1	1062.73	0.0094397	0.965125	0.5151	3	4 months	Sex	sex	Perinatal	no
1	1500.38	0.0133271	1.36257	0.0632	3	4 months	Prenatal smoking	smoke_before_preg	Parental	no
1	1200.9	0.010667	1.09061	0.3003	3	4 months	Siblings in cohort	twins.siblings_in_lucki	Environmental	no
4	5319.98	0.0472547	1.20784	0.0607	3	4 months	Sequencing batch	bioinfo_batch	Technical variable	no
1	1719.83	0.0152764	1.56337	0.0171	4	4 months	Complementary foods age	ageintrosolids	Dietary	no
1	1082.31	0.00961362	0.983845	0.473	4	4 months	Father's atopy	atopy_father	Parental	no
1	2162.81	0.0192111	1.96604	0.0018	4	4 months	Mother's atopy	atopy_mother	Parental	no
1	1311.86	0.0116526	1.19251	0.1743	4	4 months	Birth weight	birthweight	Perinatal	no
1	1473.62	0.0130894	1.33955	0.0775	4	4 months	Breastfeeding	breastfeeding_4m	Dietary	no
1	1040.47	0.00924198	0.945812	0.5483	4	4 months	Collected during pandemic	covid_270220	Environmental	no
1	1547.19	0.0137429	1.40643	0.0473	4	4 months	Daycare	daycare_6m	Environmental	no
1	981.993	0.00872255	0.892654	0.6534	4	4 months	Delivery place	delivery_place	Perinatal	no
1	1345.98	0.0119557	1.22353	0.1461	4	4 months	Delivery type	delivery_type	Perinatal	no
1	1197.27	0.0106347	1.08834	0.3006	4	4 months	Formula feeding	formulafeeding_4m	Dietary	no
1	1323.15	0.0117529	1.20277	0.1665	4	4 months	Intrapartum antibiotics	mat_AB_use_final_delivery	Parental	no
1	1408.54	0.0125113	1.28039	0.1049	4	4 months	Maternal weight gain	mat_weightgain	Parental	no
1	1441.63	0.0128053	1.31048	0.0877	4	4 months	Older siblings	older_siblings	Environmental	no
1	1592.08	0.0141416	1.44723	0.0368	4	4 months	Gestational age	pregn_weeks	Perinatal	no
1	1051.7	0.00934175	0.956022	0.5354	4	4 months	Sex	sex	Perinatal	no
1	1518.04	0.013484	1.37993	0.0576	4	4 months	Prenatal smoking	smoke_before_preg	Parental	no
1	1287.25	0.011434	1.17014	0.1949	4	4 months	Siblings in cohort	twins.siblings_in_lucki	Environmental	no
4	5327.13	0.0473182	1.21062	0.0601	4	4 months	Sequencing batch	bioinfo_batch	Technical variable	no
1	1704.74	0.0151423	1.55187	0.0188	5	4 months	Complementary foods age	ageintrosolids	Dietary	no
1	1125.61	0.0099982	1.02467	0.3975	5	4 months	Father's atopy	atopy_father	Parental	no
1	2160.82	0.0191935	1.96705	0.0018	5	4 months	Mother's atopy	atopy_mother	Parental	no
1	1309.24	0.0116293	1.19183	0.1722	5	4 months	Birth weight	birthweight	Perinatal	no
1	1449.42	0.0128745	1.31945	0.0864	5	4 months	Breastfeeding	breastfeeding_4m	Dietary	no
1	1035.92	0.00920157	0.943026	0.5556	5	4 months	Collected during pandemic	covid_270220	Environmental	no
1	1521.62	0.0135158	1.38517	0.0537	5	4 months	Daycare	daycare_6m	Environmental	no
1	1347.45	0.0119687	1.22661	0.1426	5	4 months	Delivery type	delivery_type	Perinatal	no
1	1196.93	0.0106317	1.0896	0.2991	5	4 months	Formula feeding	formulafeeding_4m	Dietary	no
1	1304.79	0.0115898	1.18778	0.1822	5	4 months	Intrapartum antibiotics	mat_AB_use_final_delivery	Parental	no
1	1413.36	0.0125542	1.28662	0.1017	5	4 months	Maternal weight gain	mat_weightgain	Parental	no
1	1492.39	0.0132561	1.35856	0.0643	5	4 months	Older siblings	older_siblings	Environmental	no
1	1576.55	0.0140037	1.43517	0.0384	5	4 months	Gestational age	pregn_weeks	Perinatal	no
1	1081.6	0.00960734	0.984612	0.4825	5	4 months	Sex	sex	Perinatal	no
1	1515.08	0.0134577	1.37922	0.0568	5	4 months	Prenatal smoking	smoke_before_preg	Parental	no
1	1280.62	0.0113751	1.16578	0.2007	5	4 months	Siblings in cohort	twins.siblings_in_lucki	Environmental	no
4	5207.87	0.0462588	1.18521	0.0792	5	4 months	Sequencing batch	bioinfo_batch	Technical variable	no
1	1713.04	0.0152161	1.56059	0.018	6	4 months	Complementary foods age	ageintrosolids	Dietary	no
1	1121.83	0.0099646	1.02199	0.4026	6	4 months	Father's atopy	atopy_father	Parental	no
1	2173.27	0.019304	1.97987	0.0015	6	4 months	Mother's atopy	atopy_mother	Parental	no
1	1309.79	0.0116342	1.19323	0.1713	6	4 months	Birth weight	birthweight	Perinatal	no
1	1507.84	0.0133934	1.37365	0.0608	6	4 months	Breastfeeding	breastfeeding_4m	Dietary	no
1	1586.7	0.0140939	1.4455	0.0368	6	4 months	Daycare	daycare_6m	Environmental	no
1	1372.68	0.0121928	1.25052	0.1246	6	4 months	Delivery type	delivery_type	Perinatal	no
1	1212.32	0.0107684	1.10443	0.2774	6	4 months	Formula feeding	formulafeeding_4m	Dietary	no
1	1320.1	0.0117258	1.20263	0.1688	6	4 months	Intrapartum antibiotics	mat_AB_use_final_delivery	Parental	no
1	1447.9	0.0128609	1.31905	0.0817	6	4 months	Maternal weight gain	mat_weightgain	Parental	no
1	1494.54	0.0132752	1.36153	0.0638	6	4 months	Older siblings	older_siblings	Environmental	no
1	1578.07	0.0140172	1.43763	0.0372	6	4 months	Gestational age	pregn_weeks	Perinatal	no
1	1063.05	0.00944255	0.968449	0.5102	6	4 months	Sex	sex	Perinatal	no
1	1542.38	0.0137002	1.40512	0.0504	6	4 months	Prenatal smoking	smoke_before_preg	Parental	no
1	1270.54	0.0112855	1.15747	0.2101	6	4 months	Siblings in cohort	twins.siblings_in_lucki	Environmental	no
4	5227.55	0.0464336	1.19058	0.0755	6	4 months	Sequencing batch	bioinfo_batch	Technical variable	no
1	1737	0.0154289	1.58307	0.0149	7	4 months	Complementary foods age	ageintrosolids	Dietary	no
1	1099.66	0.00976775	1.00221	0.4414	7	4 months	Father's atopy	atopy_father	Parental	no
1	2173.88	0.0193095	1.98123	0.0014	7	4 months	Mother's atopy	atopy_mother	Parental	no
1	1385.77	0.0123091	1.26297	0.1188	7	4 months	Birth weight	birthweight	Perinatal	no
1	1521.05	0.0135107	1.38626	0.0565	7	4 months	Breastfeeding	breastfeeding_4m	Dietary	no
1	1570.86	0.0139532	1.43166	0.04	7	4 months	Daycare	daycare_6m	Environmental	no
1	1372.64	0.0121925	1.251	0.1252	7	4 months	Delivery type	delivery_type	Perinatal	no
1	1191.27	0.0105814	1.0857	0.3034	7	4 months	Formula feeding	formulafeeding_4m	Dietary	no
1	1371.28	0.0121804	1.24976	0.1298	7	4 months	Intrapartum antibiotics	mat_AB_use_final_delivery	Parental	no
1	1437.55	0.012769	1.31016	0.0888	7	4 months	Maternal weight gain	mat_weightgain	Parental	no
1	1482.98	0.0131726	1.35156	0.0684	7	4 months	Older siblings	older_siblings	Environmental	no
1	1647	0.0146295	1.50105	0.0257	7	4 months	Gestational age	pregn_weeks	Perinatal	no
1	1541.34	0.0136909	1.40475	0.0502	7	4 months	Prenatal smoking	smoke_before_preg	Parental	no
1	1277.4	0.0113465	1.1642	0.2007	7	4 months	Siblings in cohort	twins.siblings_in_lucki	Environmental	no
4	5263.53	0.0467533	1.19927	0.0674	7	4 months	Sequencing batch	bioinfo_batch	Technical variable	no
1	1709.27	0.0151826	1.55775	0.018	8	4 months	Complementary foods age	ageintrosolids	Dietary	no
1	2167.36	0.0192516	1.97524	0.0012	8	4 months	Mother's atopy	atopy_mother	Parental	no
1	1391	0.0123555	1.26769	0.1141	8	4 months	Birth weight	birthweight	Perinatal	no
1	1529.55	0.0135862	1.39396	0.0532	8	4 months	Breastfeeding	breastfeeding_4m	Dietary	no
1	1573.26	0.0139745	1.4338	0.0393	8	4 months	Daycare	daycare_6m	Environmental	no
1	1370.46	0.0121731	1.24898	0.1254	8	4 months	Delivery type	delivery_type	Perinatal	no
1	1200.22	0.010661	1.09383	0.2927	8	4 months	Formula feeding	formulafeeding_4m	Dietary	no
1	1355.92	0.012044	1.23573	0.1392	8	4 months	Intrapartum antibiotics	mat_AB_use_final_delivery	Parental	no
1	1436.47	0.0127595	1.30914	0.0895	8	4 months	Maternal weight gain	mat_weightgain	Parental	no
1	1660.36	0.0147481	1.51318	0.024	8	4 months	Older siblings	older_siblings	Environmental	no
1	1650.28	0.0146586	1.504	0.0247	8	4 months	Gestational age	pregn_weeks	Perinatal	no
1	1532.12	0.0136091	1.39631	0.0536	8	4 months	Prenatal smoking	smoke_before_preg	Parental	no
1	1320.02	0.0117251	1.20301	0.1645	8	4 months	Siblings in cohort	twins.siblings_in_lucki	Environmental	no
4	5304.41	0.0471163	1.20855	0.0607	8	4 months	Sequencing batch	bioinfo_batch	Technical variable	no
1	2597.89	0.0176412	1.59105	0.0139	13	6 months	Delivery type	delivery_type	Perinatal	yes	0.0441391	**
1	3257.52	0.0214969	1.61464	0.0127	14	14 months	Gestational age	pregn_weeks	Perinatal	yes	0.0435429	**
1	1392.73	0.0123709	1.26777	0.1149	9	4 months	Birth weight	birthweight	Perinatal	yes	0.160754
1	1702.29	0.0191161	1.66888	0.0116	9	4 weeks	Maternal weight gain	mat_weightgain	Parental	yes	0.04176	**
1	1750.08	0.0196527	1.71573	0.008	9	4 weeks	Mother's atopy	atopy_mother	Parental	yes	0.0303158	**
1	1374	0.0122045	1.25072	0.1264	9	4 months	Delivery type	delivery_type	Perinatal	yes	0.165469
1	1304.8	0.0115898	1.18772	0.18	9	4 months	Intrapartum antibiotics	mat_AB_use_final_delivery	Parental	yes	0.187826
1	1492.89	0.0132606	1.35894	0.0646	9	4 months	Maternal weight gain	mat_weightgain	Parental	yes	0.110743
1	2199.46	0.0178765	1.65713	0.0076	13	5 months	Mother's atopy	atopy_mother	Parental	yes	0.0303158	**
1	1924.9	0.019434	1.75115	0.0067	11	1 week	Older siblings	older_siblings	Environmental	yes	0.0283765	**
1	1992.36	0.0201151	1.81252	0.0064	11	1 week	Breastfeeding	breastfeeding_1_2w	Dietary	yes	0.0283765	**
1	1390.9	0.0123547	1.26611	0.1161	9	4 months	Siblings in cohort	twins.siblings_in_lucki	Environmental	yes	0.160754
4	5171.62	0.0459369	1.1769	0.0875	9	4 months	Sequencing batch	bioinfo_batch	Technical variable	yes	0.134043
1	1764.2	0.0145516	1.29003	0.0926	1	5 months	Complementary foods age	ageintrosolids	Dietary	no
1	1407.87	0.0116125	1.02947	0.387	1	5 months	Father's atopy	atopy_father	Parental	no
1	2089.12	0.0172316	1.52762	0.0185	1	5 months	Mother's atopy	atopy_mother	Parental	no
1	1329.84	0.0109688	0.972414	0.4979	1	5 months	Birth weight	birthweight	Perinatal	no
1	1567.21	0.0129267	1.14598	0.2067	1	5 months	Breastfeeding	breastfeeding_5m	Dietary	no
1	1042.1	0.00859547	0.762009	0.8933	1	5 months	Collected during pandemic	covid_270220	Environmental	no
1	1957.27	0.016144	1.43121	0.036	1	5 months	Daycare	daycare_6m	Environmental	no
1	921.89	0.00760397	0.67411	0.9671	1	5 months	Delivery place	delivery_place	Perinatal	no
1	1883.34	0.0155343	1.37715	0.0511	1	5 months	Delivery type	delivery_type	Perinatal	no
1	1054.14	0.00869477	0.770812	0.8793	1	5 months	Formula feeding	formulafeeding_5m	Dietary	no
1	1023.65	0.00844334	0.748522	0.9136	1	5 months	Pets	furrypet_home_yn_6m	Environmental	no
1	1186.43	0.00978593	0.867546	0.7255	1	5 months	Hospitalisation	hospital	Perinatal	no
1	1038.81	0.00856834	0.759604	0.8897	1	5 months	Intrapartum antibiotics	mat_AB_use_final_delivery	Parental	no
1	766.697	0.00632391	0.560629	0.9972	1	5 months	Antepartum antibiotics	mat_AB_use_final_preg	Parental	no
1	1195.55	0.00986118	0.874217	0.6761	1	5 months	Maternal weight gain	mat_weightgain	Parental	no
1	1329.81	0.0109686	0.972392	0.5111	1	5 months	Older siblings	older_siblings	Environmental	no
1	1124.17	0.0092724	0.82202	0.8049	1	5 months	Gestational age	pregn_weeks	Perinatal	no
1	1107.13	0.00913187	0.809562	0.8251	1	5 months	Sex	sex	Perinatal	no
1	1217.32	0.0100408	0.890139	0.6738	1	5 months	Prenatal smoking	smoke_before_preg	Parental	no
1	1232.06	0.0101624	0.900917	0.6502	1	5 months	Siblings in cohort	twins.siblings_in_lucki	Environmental	no
4	4779.97	0.0394264	0.87381	0.8811	1	5 months	Sequencing batch	bioinfo_batch	Technical variable	no
1	1769.97	0.0145992	1.30334	0.0853	2	5 months	Complementary foods age	ageintrosolids	Dietary	no
1	1451.88	0.0119755	1.06911	0.3199	2	5 months	Father's atopy	atopy_father	Parental	no
1	2087.9	0.0172215	1.53745	0.0186	2	5 months	Mother's atopy	atopy_mother	Parental	no
1	1320.97	0.0108957	0.972714	0.4973	2	5 months	Birth weight	birthweight	Perinatal	no
1	1571.31	0.0129605	1.15705	0.1943	2	5 months	Breastfeeding	breastfeeding_5m	Dietary	no
1	1123.91	0.00927027	0.827603	0.793	2	5 months	Collected during pandemic	covid_270220	Environmental	no
1	1954.75	0.0161233	1.43941	0.0332	2	5 months	Daycare	daycare_6m	Environmental	no
1	961.409	0.00792994	0.707946	0.9433	2	5 months	Delivery place	delivery_place	Perinatal	no
1	1864.61	0.0153798	1.37303	0.0541	2	5 months	Delivery type	delivery_type	Perinatal	no
1	1001.97	0.00826454	0.737816	0.9194	2	5 months	Formula feeding	formulafeeding_5m	Dietary	no
1	1029.88	0.00849471	0.758366	0.9038	2	5 months	Pets	furrypet_home_yn_6m	Environmental	no
1	1175.39	0.00969491	0.865513	0.7323	2	5 months	Hospitalisation	hospital	Perinatal	no
1	1065.32	0.00878705	0.784464	0.8586	2	5 months	Intrapartum antibiotics	mat_AB_use_final_delivery	Parental	no
1	1202.6	0.00991936	0.88555	0.6543	2	5 months	Maternal weight gain	mat_weightgain	Parental	no
1	1274.8	0.0105149	0.938718	0.5771	2	5 months	Older siblings	older_siblings	Environmental	no
1	1136.61	0.00937507	0.836959	0.7787	2	5 months	Gestational age	pregn_weeks	Perinatal	no
1	1079.74	0.00890593	0.795077	0.8511	2	5 months	Sex	sex	Perinatal	no
1	1212.58	0.0100016	0.892895	0.6684	2	5 months	Prenatal smoking	smoke_before_preg	Parental	no
1	1237.25	0.0102052	0.911066	0.6278	2	5 months	Siblings in cohort	twins.siblings_in_lucki	Environmental	no
4	4753.19	0.0392055	0.875017	0.8793	2	5 months	Sequencing batch	bioinfo_batch	Technical variable	no
1	1775.29	0.0146431	1.31325	0.0811	3	5 months	Complementary foods age	ageintrosolids	Dietary	no
1	1460.23	0.0120443	1.08019	0.2991	3	5 months	Father's atopy	atopy_father	Parental	no
1	2138.04	0.0176351	1.58159	0.0134	3	5 months	Mother's atopy	atopy_mother	Parental	no
1	1202.6	0.00991938	0.889612	0.6725	3	5 months	Birth weight	birthweight	Perinatal	no
1	1546.31	0.0127543	1.14386	0.2089	3	5 months	Breastfeeding	breastfeeding_5m	Dietary	no
1	1129.58	0.00931706	0.835594	0.7758	3	5 months	Collected during pandemic	covid_270220	Environmental	no
1	1962.55	0.0161876	1.45178	0.0306	3	5 months	Daycare	daycare_6m	Environmental	no
1	1864.54	0.0153792	1.37927	0.0517	3	5 months	Delivery type	delivery_type	Perinatal	no
1	1072.39	0.00884537	0.79329	0.8498	3	5 months	Formula feeding	formulafeeding_5m	Dietary	no
1	1010.37	0.00833382	0.747412	0.9136	3	5 months	Pets	furrypet_home_yn_6m	Environmental	no
1	1175.81	0.00969838	0.869792	0.723	3	5 months	Hospitalisation	hospital	Perinatal	no
1	1075.72	0.00887282	0.795752	0.8435	3	5 months	Intrapartum antibiotics	mat_AB_use_final_delivery	Parental	no
1	1203.31	0.00992517	0.890132	0.6444	3	5 months	Maternal weight gain	mat_weightgain	Parental	no
1	1281.21	0.0105678	0.947761	0.5557	3	5 months	Older siblings	older_siblings	Environmental	no
1	1108.63	0.00914423	0.820093	0.8071	3	5 months	Gestational age	pregn_weeks	Perinatal	no
1	1078.87	0.00889882	0.798084	0.8467	3	5 months	Sex	sex	Perinatal	no
1	1217.44	0.0100417	0.900586	0.6552	3	5 months	Prenatal smoking	smoke_before_preg	Parental	no
1	1230.08	0.010146	0.909935	0.6313	3	5 months	Siblings in cohort	twins.siblings_in_lucki	Environmental	no
4	4806.81	0.0396478	0.888945	0.8484	3	5 months	Sequencing batch	bioinfo_batch	Technical variable	no
1	1751.4	0.0142348	1.29905	0.0873	4	5 months	Complementary foods age	ageintrosolids	Dietary	no
1	1475.84	0.0119952	1.09466	0.273	4	5 months	Father's atopy	atopy_father	Parental	no
1	2188.28	0.0177856	1.62309	0.01	4	5 months	Mother's atopy	atopy_mother	Parental	no
1	1188.81	0.00966224	0.881763	0.6935	4	5 months	Birth weight	birthweight	Perinatal	no
1	1660.46	0.0134957	1.2316	0.1343	4	5 months	Breastfeeding	breastfeeding_5m	Dietary	no
1	1070.78	0.00870294	0.794218	0.8472	4	5 months	Collected during pandemic	covid_270220	Environmental	no
1	1914.84	0.0155632	1.42028	0.0386	4	5 months	Daycare	daycare_6m	Environmental	no
1	1882.23	0.0152982	1.39609	0.0488	4	5 months	Delivery type	delivery_type	Perinatal	no
1	1100.92	0.00894791	0.816574	0.8101	4	5 months	Formula feeding	formulafeeding_5m	Dietary	no
1	1195.24	0.00971455	0.886537	0.6857	4	5 months	Hospitalisation	hospital	Perinatal	no
1	997.007	0.00810336	0.739502	0.9152	4	5 months	Intrapartum antibiotics	mat_AB_use_final_delivery	Parental	no
1	1324.71	0.0107668	0.982568	0.4745	4	5 months	Maternal weight gain	mat_weightgain	Parental	no
1	1365.18	0.0110958	1.01258	0.4256	4	5 months	Older siblings	older_siblings	Environmental	no
1	1122.81	0.00912589	0.832816	0.7873	4	5 months	Gestational age	pregn_weeks	Perinatal	no
1	1032.75	0.00839389	0.766015	0.8958	4	5 months	Sex	sex	Perinatal	no
1	1211.85	0.00984957	0.898859	0.658	4	5 months	Prenatal smoking	smoke_before_preg	Parental	no
1	1237.43	0.0100575	0.917831	0.6123	4	5 months	Siblings in cohort	twins.siblings_in_lucki	Environmental	no
4	4846.75	0.0393929	0.898735	0.8225	4	5 months	Sequencing batch	bioinfo_batch	Technical variable	no
1	1773.44	0.014414	1.32053	0.0794	5	5 months	Complementary foods age	ageintrosolids	Dietary	no
1	1453.23	0.0118114	1.0821	0.2954	5	5 months	Father's atopy	atopy_father	Parental	no
1	2190.41	0.017803	1.63102	0.0092	5	5 months	Mother's atopy	atopy_mother	Parental	no
1	1214.81	0.00987358	0.904566	0.6471	5	5 months	Birth weight	birthweight	Perinatal	no
1	1662.38	0.0135113	1.23784	0.1296	5	5 months	Breastfeeding	breastfeeding_5m	Dietary	no
1	1075.69	0.0087429	0.80098	0.8361	5	5 months	Collected during pandemic	covid_270220	Environmental	no
1	1857.71	0.0150989	1.38328	0.0492	5	5 months	Daycare	daycare_6m	Environmental	no
1	1873.93	0.0152308	1.39536	0.0479	5	5 months	Delivery type	delivery_type	Perinatal	no
1	1092.47	0.00887927	0.813473	0.8158	5	5 months	Formula feeding	formulafeeding_5m	Dietary	no
1	1283.58	0.0104325	0.955775	0.5362	5	5 months	Hospitalisation	hospital	Perinatal	no
1	1327.15	0.0107866	0.988217	0.4641	5	5 months	Maternal weight gain	mat_weightgain	Parental	no
1	1365.36	0.0110972	1.01667	0.4173	5	5 months	Older siblings	older_siblings	Environmental	no
1	1120.52	0.00910723	0.834358	0.7832	5	5 months	Gestational age	pregn_weeks	Perinatal	no
1	1015.71	0.0082554	0.756317	0.9066	5	5 months	Sex	sex	Perinatal	no
1	1232.57	0.0100179	0.91779	0.6159	5	5 months	Prenatal smoking	smoke_before_preg	Parental	no
1	1239.51	0.0100743	0.922959	0.6014	5	5 months	Siblings in cohort	twins.siblings_in_lucki	Environmental	no
4	4982.51	0.0404963	0.927515	0.7358	5	5 months	Sequencing batch	bioinfo_batch	Technical variable	no
1	1781.89	0.0144826	1.3316	0.0742	6	5 months	Complementary foods age	ageintrosolids	Dietary	no
1	1442.85	0.011727	1.07823	0.2998	6	5 months	Father's atopy	atopy_father	Parental	no
1	2204.34	0.0179162	1.64729	0.0077	6	5 months	Mother's atopy	atopy_mother	Parental	no
1	1320.68	0.0107341	0.986937	0.4758	6	5 months	Birth weight	birthweight	Perinatal	no
1	1659.89	0.0134911	1.24043	0.1242	6	5 months	Breastfeeding	breastfeeding_5m	Dietary	no
1	1089.94	0.0088587	0.814507	0.8112	6	5 months	Collected during pandemic	covid_270220	Environmental	no
1	1923.6	0.0156344	1.43749	0.0339	6	5 months	Daycare	daycare_6m	Environmental	no
1	1878.26	0.0152659	1.40361	0.0453	6	5 months	Delivery type	delivery_type	Perinatal	no
1	1094.4	0.00889495	0.81784	0.8094	6	5 months	Formula feeding	formulafeeding_5m	Dietary	no
1	1292.82	0.0105076	0.966118	0.516	6	5 months	Hospitalisation	hospital	Perinatal	no
1	1309.66	0.0106445	0.978702	0.4802	6	5 months	Maternal weight gain	mat_weightgain	Parental	no
1	1378.52	0.0112042	1.03016	0.3909	6	5 months	Older siblings	older_siblings	Environmental	no
1	1134.64	0.00922201	0.847911	0.756	6	5 months	Gestational age	pregn_weeks	Perinatal	no
1	1228.82	0.00998743	0.918287	0.6166	6	5 months	Prenatal smoking	smoke_before_preg	Parental	no
1	1275.24	0.0103647	0.952979	0.5437	6	5 months	Siblings in cohort	twins.siblings_in_lucki	Environmental	no
4	5058.54	0.0411142	0.945054	0.6775	6	5 months	Sequencing batch	bioinfo_batch	Technical variable	no
1	1789.05	0.0145409	1.34055	0.07	7	5 months	Complementary foods age	ageintrosolids	Dietary	no
1	1459.65	0.0118636	1.09373	0.2743	7	5 months	Father's atopy	atopy_father	Parental	no
1	2206.98	0.0179377	1.65371	0.0076	7	5 months	Mother's atopy	atopy_mother	Parental	no
1	1303.68	0.0105959	0.976861	0.4939	7	5 months	Birth weight	birthweight	Perinatal	no
1	1672.53	0.0135938	1.25324	0.1149	7	5 months	Breastfeeding	breastfeeding_5m	Dietary	no
1	1914.94	0.015564	1.43488	0.035	7	5 months	Daycare	daycare_6m	Environmental	no
1	1885.44	0.0153242	1.41277	0.0441	7	5 months	Delivery type	delivery_type	Perinatal	no
1	1117.25	0.00908065	0.837165	0.7784	7	5 months	Formula feeding	formulafeeding_5m	Dietary	no
1	1308.65	0.0106363	0.980583	0.4882	7	5 months	Hospitalisation	hospital	Perinatal	no
1	1362.1	0.0110707	1.02063	0.4053	7	5 months	Maternal weight gain	mat_weightgain	Parental	no
1	1531.27	0.0124456	1.14739	0.2144	7	5 months	Older siblings	older_siblings	Environmental	no
1	1137.92	0.00924868	0.852655	0.7493	7	5 months	Gestational age	pregn_weeks	Perinatal	no
1	1229.84	0.00999574	0.921529	0.6102	7	5 months	Prenatal smoking	smoke_before_preg	Parental	no
1	1263.17	0.0102667	0.946508	0.5566	7	5 months	Siblings in cohort	twins.siblings_in_lucki	Environmental	no
4	5540.4	0.0450306	1.03787	0.3444	7	5 months	Sequencing batch	bioinfo_batch	Technical variable	no
1	1764.92	0.0143447	1.32555	0.0784	8	5 months	Complementary foods age	ageintrosolids	Dietary	no
1	1433.71	0.0116528	1.0768	0.3026	8	5 months	Father's atopy	atopy_father	Parental	no
1	2179.12	0.0177112	1.63664	0.0084	8	5 months	Mother's atopy	atopy_mother	Parental	no
1	1299.83	0.0105646	0.976245	0.4955	8	5 months	Birth weight	birthweight	Perinatal	no
1	2823.13	0.0229455	2.12033	0.0004	8	5 months	Breastfeeding	breastfeeding_5m	Dietary	no
1	2014.09	0.0163699	1.51269	0.0218	8	5 months	Daycare	daycare_6m	Environmental	no
1	1939.04	0.0157599	1.45632	0.031	8	5 months	Delivery type	delivery_type	Perinatal	no
1	1307.54	0.0106272	0.982033	0.4817	8	5 months	Hospitalisation	hospital	Perinatal	no
1	1353.01	0.0109968	1.01618	0.4186	8	5 months	Maternal weight gain	mat_weightgain	Parental	no
1	1518.33	0.0123405	1.14035	0.2222	8	5 months	Older siblings	older_siblings	Environmental	no
1	1134.12	0.00921777	0.851788	0.7535	8	5 months	Gestational age	pregn_weeks	Perinatal	no
1	1273.37	0.0103495	0.956372	0.5382	8	5 months	Prenatal smoking	smoke_before_preg	Parental	no
1	1343.71	0.0109212	1.0092	0.4304	8	5 months	Siblings in cohort	twins.siblings_in_lucki	Environmental	no
4	5499.9	0.0447014	1.03268	0.3608	8	5 months	Sequencing batch	bioinfo_batch	Technical variable	no
1	1764.04	0.0143375	1.32766	0.0778	9	5 months	Complementary foods age	ageintrosolids	Dietary	no
1	1430.19	0.0116241	1.0764	0.302	9	5 months	Father's atopy	atopy_father	Parental	no
1	2308.82	0.0187654	1.73768	0.004	9	5 months	Mother's atopy	atopy_mother	Parental	no
1	1389.77	0.0112956	1.04598	0.3633	9	5 months	Birth weight	birthweight	Perinatal	no
1	2818.05	0.0229043	2.12094	0.0003	9	5 months	Breastfeeding	breastfeeding_5m	Dietary	no
1	2019.78	0.0164161	1.52014	0.0201	9	5 months	Daycare	daycare_6m	Environmental	no
1	2005.7	0.0163017	1.50954	0.0219	9	5 months	Delivery type	delivery_type	Perinatal	no
1	1303.04	0.0105907	0.9807	0.4834	9	5 months	Hospitalisation	hospital	Perinatal	no
1	1318.42	0.0107157	0.99228	0.4572	9	5 months	Maternal weight gain	mat_weightgain	Parental	no
1	1470.5	0.0119518	1.10674	0.267	9	5 months	Older siblings	older_siblings	Environmental	no
1	1226.53	0.00996886	0.923121	0.6017	9	5 months	Prenatal smoking	smoke_before_preg	Parental	no
1	1349.91	0.0109716	1.01598	0.4178	9	5 months	Siblings in cohort	twins.siblings_in_lucki	Environmental	no
4	5556.81	0.045164	1.04555	0.3184	9	5 months	Sequencing batch	bioinfo_batch	Technical variable	no
1	1699.96	0.0138167	1.2808	0.0995	10	5 months	Complementary foods age	ageintrosolids	Dietary	no
1	1430.86	0.0116296	1.07806	0.2984	10	5 months	Father's atopy	atopy_father	Parental	no
1	2330.32	0.0189401	1.75573	0.003	10	5 months	Mother's atopy	atopy_mother	Parental	no
1	1517.04	0.01233	1.14298	0.2186	10	5 months	Birth weight	birthweight	Perinatal	no
1	2926.53	0.0237859	2.20494	0.0002	10	5 months	Breastfeeding	breastfeeding_5m	Dietary	no
1	2157.62	0.0175364	1.62562	0.0093	10	5 months	Daycare	daycare_6m	Environmental	no
1	2083.5	0.0169341	1.56978	0.0154	10	5 months	Delivery type	delivery_type	Perinatal	no
1	1298.61	0.0105547	0.978414	0.4897	10	5 months	Hospitalisation	hospital	Perinatal	no
1	1323.92	0.0107604	0.99748	0.448	10	5 months	Maternal weight gain	mat_weightgain	Parental	no
1	1458.75	0.0118563	1.09907	0.2769	10	5 months	Older siblings	older_siblings	Environmental	no
1	1467.03	0.0119236	1.10531	0.2644	10	5 months	Siblings in cohort	twins.siblings_in_lucki	Environmental	no
4	5613.29	0.045623	1.05731	0.2829	10	5 months	Sequencing batch	bioinfo_batch	Technical variable	no
1	1673.72	0.0136035	1.26141	0.1134	11	5 months	Complementary foods age	ageintrosolids	Dietary	no
1	1383.29	0.011243	1.04253	0.3604	11	5 months	Father's atopy	atopy_father	Parental	no
1	2331.2	0.0189472	1.75692	0.0033	11	5 months	Mother's atopy	atopy_mother	Parental	no
1	1525.34	0.0123975	1.14958	0.2099	11	5 months	Birth weight	birthweight	Perinatal	no
1	2877.43	0.0233868	2.16859	0.0003	11	5 months	Breastfeeding	breastfeeding_5m	Dietary	no
1	2147.15	0.0174514	1.61821	0.0098	11	5 months	Daycare	daycare_6m	Environmental	no
1	2130.87	0.017319	1.60594	0.013	11	5 months	Delivery type	delivery_type	Perinatal	no
1	1357.23	0.0110312	1.02288	0.404	11	5 months	Maternal weight gain	mat_weightgain	Parental	no
1	1425.88	0.0115891	1.07462	0.3132	11	5 months	Older siblings	older_siblings	Environmental	no
1	1463.12	0.0118918	1.10269	0.2676	11	5 months	Siblings in cohort	twins.siblings_in_lucki	Environmental	no
4	5713.85	0.0464404	1.07657	0.2328	11	5 months	Sequencing batch	bioinfo_batch	Technical variable	no
1	1680.17	0.0136559	1.26588	0.1104	12	5 months	Complementary foods age	ageintrosolids	Dietary	no
1	1425.9	0.0115893	1.0743	0.3073	12	5 months	Father's atopy	atopy_father	Parental	no
1	2202.13	0.0178982	1.65913	0.0078	12	5 months	Mother's atopy	atopy_mother	Parental	no
1	1560.45	0.0126829	1.17568	0.1829	12	5 months	Birth weight	birthweight	Perinatal	no
1	2856.48	0.0232166	2.15214	0.0002	12	5 months	Breastfeeding	breastfeeding_5m	Dietary	no
1	2165.24	0.0175984	1.63134	0.0091	12	5 months	Daycare	daycare_6m	Environmental	no
1	2027.55	0.0164793	1.5276	0.0211	12	5 months	Delivery type	delivery_type	Perinatal	no
1	1326.86	0.0107843	0.999688	0.4446	12	5 months	Older siblings	older_siblings	Environmental	no
1	1463.15	0.011892	1.10237	0.2681	12	5 months	Siblings in cohort	twins.siblings_in_lucki	Environmental	no
4	5912.77	0.0480571	1.1137	0.1491	12	5 months	Sequencing batch	bioinfo_batch	Technical variable	no
1	1786.92	0.0145235	1.34631	0.0692	13	5 months	Complementary foods age	ageintrosolids	Dietary	yes	0.11587
1	1538.55	0.0125049	1.15918	0.1912	13	5 months	Father's atopy	atopy_father	Parental	yes	0.1912
1	1991.04	0.0201018	1.81133	0.0056	11	1 week	Formula feeding	formulafeeding_1_2w	Dietary	yes	0.02688	**
1	1569.04	0.0127527	1.18216	0.1763	13	5 months	Birth weight	birthweight	Perinatal	yes	0.186988
1	1782.14	0.0200127	1.74716	0.0056	9	4 weeks	Pets	furrypet_home_yn_6m	Environmental	yes	0.02688	**
1	1949.32	0.0218902	1.91107	0.0028	9	4 weeks	Delivery type	delivery_type	Perinatal	yes	0.0155077	**
1	2436.58	0.0198038	1.83578	0.0022	13	5 months	Daycare	daycare_6m	Environmental	yes	0.0132	**
1	1546.31	0.012568	1.16503	0.1912	13	5 months	Siblings in cohort	twins.siblings_in_lucki	Environmental	yes	0.1912
4	6008.22	0.0488329	1.13169	0.1212	13	5 months	Sequencing batch	bioinfo_batch	Technical variable	yes	0.164649
1	2047.63	0.0139046	1.23164	0.132	1	6 months	Complementary foods age	ageintrosolids	Dietary	no
1	1947.63	0.0132255	1.17149	0.1814	1	6 months	Father's atopy	atopy_father	Parental	no
1	3098.88	0.0210432	1.86396	0.0029	1	6 months	Mother's atopy	atopy_mother	Parental	no
1	1186.5	0.00805702	0.713674	0.9465	1	6 months	Birth weight	birthweight	Perinatal	no
1	1789.05	0.0121487	1.0761	0.3094	1	6 months	Breastfeeding	breastfeeding_6m	Dietary	no
1	2171.65	0.0147467	1.30623	0.0819	1	6 months	Collected during pandemic	covid_270220	Environmental	no
1	2784.02	0.0189051	1.67458	0.0066	1	6 months	Daycare	daycare_6m	Environmental	no
1	1453.65	0.00987114	0.874365	0.7068	1	6 months	Delivery place	delivery_place	Perinatal	no
1	2043.56	0.013877	1.22919	0.1345	1	6 months	Delivery type	delivery_type	Perinatal	no
1	1956.85	0.0132882	1.17704	0.1813	1	6 months	Formula feeding	formulafeeding_6m	Dietary	no
1	1256.16	0.00853008	0.755577	0.9001	1	6 months	Pets	furrypet_home_yn_6m	Environmental	no
1	1530.39	0.0103923	0.920523	0.6201	1	6 months	Hospitalisation	hospital	Perinatal	no
1	1295.56	0.00879759	0.779272	0.8662	1	6 months	Intrapartum antibiotics	mat_AB_use_final_delivery	Parental	no
1	1375.53	0.00934065	0.827375	0.797	1	6 months	Antepartum antibiotics	mat_AB_use_final_preg	Parental	no
1	2182.2	0.0148184	1.31258	0.0734	1	6 months	Maternal weight gain	mat_weightgain	Parental	no
1	1402.21	0.00952182	0.843422	0.7687	1	6 months	Older siblings	older_siblings	Environmental	no
1	1683.11	0.0114293	1.01238	0.4291	1	6 months	Gestational age	pregn_weeks	Perinatal	no
1	1390.5	0.0094423	0.836379	0.7862	1	6 months	Sex	sex	Perinatal	no
1	1607.44	0.0109154	0.966865	0.52	1	6 months	Prenatal smoking	smoke_before_preg	Parental	no
1	1849.24	0.0125574	1.11231	0.2552	1	6 months	Siblings in cohort	twins.siblings_in_lucki	Environmental	no
4	7748.41	0.0526162	1.16516	0.0685	1	6 months	Sequencing batch	bioinfo_batch	Technical variable	no
1	2054.47	0.0139511	1.24178	0.1232	2	6 months	Complementary foods age	ageintrosolids	Dietary	no
1	2045.97	0.0138933	1.23664	0.1239	2	6 months	Father's atopy	atopy_father	Parental	no
1	3096.73	0.0210286	1.87175	0.0027	2	6 months	Mother's atopy	atopy_mother	Parental	no
1	1758.11	0.0119386	1.06265	0.3317	2	6 months	Breastfeeding	breastfeeding_6m	Dietary	no
1	2136.63	0.014509	1.29144	0.091	2	6 months	Collected during pandemic	covid_270220	Environmental	no
1	2861.63	0.0194321	1.72965	0.0046	2	6 months	Daycare	daycare_6m	Environmental	no
1	1396.31	0.00948173	0.843967	0.7661	2	6 months	Delivery place	delivery_place	Perinatal	no
1	2138.45	0.0145213	1.29254	0.0906	2	6 months	Delivery type	delivery_type	Perinatal	no
1	1930.94	0.0131122	1.16712	0.1914	2	6 months	Formula feeding	formulafeeding_6m	Dietary	no
1	1249.45	0.00848451	0.755204	0.901	2	6 months	Pets	furrypet_home_yn_6m	Environmental	no
1	1501.37	0.0101952	0.907472	0.6465	2	6 months	Hospitalisation	hospital	Perinatal	no
1	1250.5	0.00849164	0.755839	0.8959	2	6 months	Intrapartum antibiotics	mat_AB_use_final_delivery	Parental	no
1	1399.23	0.00950158	0.845734	0.7637	2	6 months	Antepartum antibiotics	mat_AB_use_final_preg	Parental	no
1	2181.48	0.0148135	1.31855	0.0711	2	6 months	Maternal weight gain	mat_weightgain	Parental	no
1	1376.42	0.00934667	0.831945	0.7892	2	6 months	Older siblings	older_siblings	Environmental	no
1	1876.03	0.0127393	1.13392	0.2349	2	6 months	Gestational age	pregn_weeks	Perinatal	no
1	1406.65	0.00955197	0.850219	0.7556	2	6 months	Sex	sex	Perinatal	no
1	1649	0.0111976	0.9967	0.4565	2	6 months	Prenatal smoking	smoke_before_preg	Parental	no
1	1910.37	0.0129725	1.15468	0.1994	2	6 months	Siblings in cohort	twins.siblings_in_lucki	Environmental	no
4	7690.69	0.0522242	1.16212	0.072	2	6 months	Sequencing batch	bioinfo_batch	Technical variable	no
1	2093.15	0.0142137	1.27034	0.1035	3	6 months	Complementary foods age	ageintrosolids	Dietary	no
1	2049.54	0.0139175	1.24387	0.119	3	6 months	Father's atopy	atopy_father	Parental	no
1	3003.47	0.0203953	1.82282	0.0032	3	6 months	Mother's atopy	atopy_mother	Parental	no
1	1756.61	0.0119284	1.06609	0.3265	3	6 months	Breastfeeding	breastfeeding_6m	Dietary	no
1	2123.75	0.0144215	1.28891	0.0912	3	6 months	Collected during pandemic	covid_270220	Environmental	no
1	2850.19	0.0193544	1.72979	0.0042	3	6 months	Daycare	daycare_6m	Environmental	no
1	1400.5	0.00951024	0.849972	0.7537	3	6 months	Delivery place	delivery_place	Perinatal	no
1	2136.7	0.0145094	1.29677	0.0882	3	6 months	Delivery type	delivery_type	Perinatal	no
1	1939.57	0.0131708	1.17713	0.1811	3	6 months	Formula feeding	formulafeeding_6m	Dietary	no
1	1519.34	0.0103172	0.922092	0.6109	3	6 months	Hospitalisation	hospital	Perinatal	no
1	1195.99	0.00812147	0.725852	0.93	3	6 months	Intrapartum antibiotics	mat_AB_use_final_delivery	Parental	no
1	1399.19	0.0095013	0.849173	0.7565	3	6 months	Antepartum antibiotics	mat_AB_use_final_preg	Parental	no
1	2175.17	0.0147707	1.32012	0.0723	3	6 months	Maternal weight gain	mat_weightgain	Parental	no
1	1326.19	0.00900563	0.804873	0.8367	3	6 months	Older siblings	older_siblings	Environmental	no
1	1879.39	0.0127621	1.14061	0.2254	3	6 months	Gestational age	pregn_weeks	Perinatal	no
1	1431.85	0.00972307	0.868995	0.719	3	6 months	Sex	sex	Perinatal	no
1	1771.71	0.0120309	1.07526	0.3099	3	6 months	Prenatal smoking	smoke_before_preg	Parental	no
1	1980.62	0.0134496	1.20205	0.1487	3	6 months	Siblings in cohort	twins.siblings_in_lucki	Environmental	no
4	7814.82	0.0530671	1.18571	0.0499	3	6 months	Sequencing batch	bioinfo_batch	Technical variable	no
1	2043.58	0.0138771	1.24586	0.1206	4	6 months	Complementary foods age	ageintrosolids	Dietary	no
1	2054.39	0.0139505	1.25245	0.1115	4	6 months	Father's atopy	atopy_father	Parental	no
1	3235.01	0.0219676	1.97221	0.0009	4	6 months	Mother's atopy	atopy_mother	Parental	no
1	1766.85	0.0119979	1.07715	0.3038	4	6 months	Breastfeeding	breastfeeding_6m	Dietary	no
1	2082.93	0.0141443	1.26985	0.1038	4	6 months	Collected during pandemic	covid_270220	Environmental	no
1	2888.63	0.0196155	1.76104	0.0033	4	6 months	Daycare	daycare_6m	Environmental	no
1	1415.58	0.0096126	0.863	0.7261	4	6 months	Delivery place	delivery_place	Perinatal	no
1	2142.19	0.0145467	1.30597	0.0835	4	6 months	Delivery type	delivery_type	Perinatal	no
1	1888.68	0.0128252	1.15142	0.2083	4	6 months	Formula feeding	formulafeeding_6m	Dietary	no
1	1513.62	0.0102784	0.922771	0.6089	4	6 months	Hospitalisation	hospital	Perinatal	no
1	1444.53	0.00980921	0.880651	0.695	4	6 months	Antepartum antibiotics	mat_AB_use_final_preg	Parental	no
1	2178.8	0.0147953	1.3283	0.0684	4	6 months	Maternal weight gain	mat_weightgain	Parental	no
1	1332.69	0.00904974	0.812467	0.8217	4	6 months	Older siblings	older_siblings	Environmental	no
1	1826.31	0.0124017	1.1134	0.2595	4	6 months	Gestational age	pregn_weeks	Perinatal	no
1	1429.36	0.00970616	0.871399	0.7134	4	6 months	Sex	sex	Perinatal	no
1	1787.04	0.012135	1.08946	0.2889	4	6 months	Prenatal smoking	smoke_before_preg	Parental	no
1	1978.83	0.0134374	1.20639	0.1457	4	6 months	Siblings in cohort	twins.siblings_in_lucki	Environmental	no
4	7837.01	0.0532178	1.19445	0.0435	4	6 months	Sequencing batch	bioinfo_batch	Technical variable	no
1	1951.28	0.0132503	1.19319	0.1657	5	6 months	Complementary foods age	ageintrosolids	Dietary	no
1	2265.05	0.015381	1.38506	0.0469	5	6 months	Father's atopy	atopy_father	Parental	no
1	3221.53	0.021876	1.96995	0.0008	5	6 months	Mother's atopy	atopy_mother	Parental	no
1	1774.18	0.0120477	1.0849	0.2944	5	6 months	Breastfeeding	breastfeeding_6m	Dietary	no
1	2081.08	0.0141317	1.27257	0.1023	5	6 months	Collected during pandemic	covid_270220	Environmental	no
1	3007.36	0.0204217	1.83898	0.0015	5	6 months	Daycare	daycare_6m	Environmental	no
1	1461.2	0.00992238	0.893514	0.6685	5	6 months	Delivery place	delivery_place	Perinatal	no
1	2232.98	0.0151632	1.36545	0.0578	5	6 months	Delivery type	delivery_type	Perinatal	no
1	1881.99	0.0127798	1.15083	0.2104	5	6 months	Formula feeding	formulafeeding_6m	Dietary	no
1	1530.9	0.0103957	0.936138	0.5835	5	6 months	Hospitalisation	hospital	Perinatal	no
1	1450.29	0.00984832	0.886844	0.6811	5	6 months	Antepartum antibiotics	mat_AB_use_final_preg	Parental	no
1	2190.31	0.0148734	1.33936	0.0637	5	6 months	Maternal weight gain	mat_weightgain	Parental	no
1	1776.17	0.0120612	1.08611	0.2994	5	6 months	Gestational age	pregn_weeks	Perinatal	no
1	1443.36	0.00980125	0.882605	0.6881	5	6 months	Sex	sex	Perinatal	no
1	1823.95	0.0123857	1.11534	0.2511	5	6 months	Prenatal smoking	smoke_before_preg	Parental	no
1	1976.07	0.0134187	1.20835	0.143	5	6 months	Siblings in cohort	twins.siblings_in_lucki	Environmental	no
4	7827.18	0.0531511	1.19657	0.0438	5	6 months	Sequencing batch	bioinfo_batch	Technical variable	no
1	1973.61	0.0134019	1.2091	0.1491	6	6 months	Complementary foods age	ageintrosolids	Dietary	no
1	2242.4	0.0152272	1.37377	0.0502	6	6 months	Father's atopy	atopy_father	Parental	no
1	3219.44	0.0218619	1.97234	0.0007	6	6 months	Mother's atopy	atopy_mother	Parental	no
1	1740.59	0.0118196	1.06635	0.3242	6	6 months	Breastfeeding	breastfeeding_6m	Dietary	no
1	2109.73	0.0143263	1.29249	0.0903	6	6 months	Collected during pandemic	covid_270220	Environmental	no
1	3015.24	0.0204752	1.84724	0.0015	6	6 months	Daycare	daycare_6m	Environmental	no
1	1460.19	0.00991555	0.894565	0.6662	6	6 months	Delivery place	delivery_place	Perinatal	no
1	2205.13	0.0149741	1.35094	0.0636	6	6 months	Delivery type	delivery_type	Perinatal	no
1	1917.31	0.0130197	1.17461	0.1797	6	6 months	Formula feeding	formulafeeding_6m	Dietary	no
1	1523.15	0.0103431	0.933135	0.5904	6	6 months	Hospitalisation	hospital	Perinatal	no
1	1439.51	0.00977512	0.881896	0.6919	6	6 months	Antepartum antibiotics	mat_AB_use_final_preg	Parental	no
1	2176.92	0.0147825	1.33366	0.0653	6	6 months	Maternal weight gain	mat_weightgain	Parental	no
1	1771.01	0.0120262	1.08499	0.3001	6	6 months	Gestational age	pregn_weeks	Perinatal	no
1	1856.65	0.0126078	1.13745	0.223	6	6 months	Prenatal smoking	smoke_before_preg	Parental	no
1	1984.24	0.0134741	1.21562	0.1375	6	6 months	Siblings in cohort	twins.siblings_in_lucki	Environmental	no
4	7737.79	0.0525441	1.18511	0.0505	6	6 months	Sequencing batch	bioinfo_batch	Technical variable	no
1	2026.37	0.0137602	1.24372	0.1225	7	6 months	Complementary foods age	ageintrosolids	Dietary	no
1	2292.76	0.0155692	1.40723	0.0407	7	6 months	Father's atopy	atopy_father	Parental	no
1	3133.86	0.0212807	1.92346	0.0012	7	6 months	Mother's atopy	atopy_mother	Parental	no
1	1742.23	0.0118307	1.06932	0.3173	7	6 months	Breastfeeding	breastfeeding_6m	Dietary	no
1	2089.85	0.0141913	1.28268	0.0966	7	6 months	Collected during pandemic	covid_270220	Environmental	no
1	2976.61	0.0202129	1.82695	0.002	7	6 months	Daycare	daycare_6m	Environmental	no
1	1339.38	0.00909514	0.822067	0.8037	7	6 months	Delivery place	delivery_place	Perinatal	no
1	2202.61	0.014957	1.35189	0.0636	7	6 months	Delivery type	delivery_type	Perinatal	no
1	1826.42	0.0124025	1.121	0.2479	7	6 months	Formula feeding	formulafeeding_6m	Dietary	no
1	1562.8	0.0106123	0.959196	0.5338	7	6 months	Hospitalisation	hospital	Perinatal	no
1	2075.22	0.0140919	1.2737	0.096	7	6 months	Maternal weight gain	mat_weightgain	Parental	no
1	1781.78	0.0120993	1.0936	0.2871	7	6 months	Gestational age	pregn_weeks	Perinatal	no
1	1875.46	0.0127354	1.15109	0.2057	7	6 months	Prenatal smoking	smoke_before_preg	Parental	no
1	2037.21	0.0138338	1.25038	0.1109	7	6 months	Siblings in cohort	twins.siblings_in_lucki	Environmental	no
4	7749.23	0.0526217	1.18906	0.0484	7	6 months	Sequencing batch	bioinfo_batch	Technical variable	no
1	2026.39	0.0137604	1.24715	0.1213	8	6 months	Complementary foods age	ageintrosolids	Dietary	no
1	2261.45	0.0153565	1.39181	0.0453	8	6 months	Father's atopy	atopy_father	Parental	no
1	3265.96	0.0221778	2.01005	0.0005	8	6 months	Mother's atopy	atopy_mother	Parental	no
1	1744.36	0.0118452	1.07357	0.3102	8	6 months	Breastfeeding	breastfeeding_6m	Dietary	no
1	2103.03	0.0142808	1.29432	0.0899	8	6 months	Collected during pandemic	covid_270220	Environmental	no
1	2985.29	0.0202718	1.8373	0.0018	8	6 months	Daycare	daycare_6m	Environmental	no
1	2239.49	0.0152075	1.3783	0.053	8	6 months	Delivery type	delivery_type	Perinatal	no
1	1777.43	0.0120698	1.09393	0.2898	8	6 months	Formula feeding	formulafeeding_6m	Dietary	no
1	1614.55	0.0109637	0.993678	0.4654	8	6 months	Hospitalisation	hospital	Perinatal	no
1	2065.23	0.0140241	1.27105	0.0982	8	6 months	Maternal weight gain	mat_weightgain	Parental	no
1	1751.93	0.0118966	1.07823	0.3091	8	6 months	Gestational age	pregn_weeks	Perinatal	no
1	1814.59	0.0123221	1.11679	0.2482	8	6 months	Prenatal smoking	smoke_before_preg	Parental	no
1	1944.17	0.0132021	1.19655	0.1586	8	6 months	Siblings in cohort	twins.siblings_in_lucki	Environmental	no
4	7701.55	0.052298	1.18499	0.0517	8	6 months	Sequencing batch	bioinfo_batch	Technical variable	no
1	2049	0.0139139	1.26119	0.1104	9	6 months	Complementary foods age	ageintrosolids	Dietary	no
1	2241.61	0.0152218	1.37974	0.0487	9	6 months	Father's atopy	atopy_father	Parental	no
1	3267.99	0.0221915	2.01149	0.0005	9	6 months	Mother's atopy	atopy_mother	Parental	no
1	1773.37	0.0120422	1.09153	0.2817	9	6 months	Breastfeeding	breastfeeding_6m	Dietary	no
1	2375.66	0.0161321	1.46225	0.029	9	6 months	Collected during pandemic	covid_270220	Environmental	no
1	3073.49	0.0208708	1.89177	0.001	9	6 months	Daycare	daycare_6m	Environmental	no
1	2275.7	0.0154533	1.40072	0.0464	9	6 months	Delivery type	delivery_type	Perinatal	no
1	1729.2	0.0117423	1.06435	0.3339	9	6 months	Formula feeding	formulafeeding_6m	Dietary	no
1	2046.59	0.0138976	1.2597	0.1061	9	6 months	Maternal weight gain	mat_weightgain	Parental	no
1	1856.66	0.0126078	1.1428	0.2212	9	6 months	Gestational age	pregn_weeks	Perinatal	no
1	1790.44	0.0121581	1.10204	0.2665	9	6 months	Prenatal smoking	smoke_before_preg	Parental	no
1	1983.45	0.0134687	1.22083	0.1351	9	6 months	Siblings in cohort	twins.siblings_in_lucki	Environmental	no
4	7893.8	0.0536035	1.21468	0.0345	9	6 months	Sequencing batch	bioinfo_batch	Technical variable	no
1	1952.8	0.0132606	1.20082	0.1575	10	6 months	Complementary foods age	ageintrosolids	Dietary	no
1	2200.7	0.014944	1.35326	0.0547	10	6 months	Father's atopy	atopy_father	Parental	no
1	3388.42	0.0230093	2.08361	0.0003	10	6 months	Mother's atopy	atopy_mother	Parental	no
1	3120.41	0.0211894	1.9188	0.0011	10	6 months	Breastfeeding	breastfeeding_6m	Dietary	no
1	2340.68	0.0158945	1.43933	0.0338	10	6 months	Collected during pandemic	covid_270220	Environmental	no
1	3188.72	0.0216533	1.96081	0.0007	10	6 months	Daycare	daycare_6m	Environmental	no
1	2450.45	0.01664	1.50684	0.0245	10	6 months	Delivery type	delivery_type	Perinatal	no
1	1949.33	0.0132371	1.19868	0.1575	10	6 months	Maternal weight gain	mat_weightgain	Parental	no
1	1849.36	0.0125582	1.13721	0.2289	10	6 months	Gestational age	pregn_weeks	Perinatal	no
1	1660.36	0.0112748	1.02099	0.4065	10	6 months	Prenatal smoking	smoke_before_preg	Parental	no
1	2082.87	0.0141439	1.2808	0.0942	10	6 months	Siblings in cohort	twins.siblings_in_lucki	Environmental	no
4	7910.09	0.0537141	1.21602	0.0332	10	6 months	Sequencing batch	bioinfo_batch	Technical variable	no
1	1950.36	0.0132441	1.19895	0.1589	11	6 months	Complementary foods age	ageintrosolids	Dietary	no
1	2198.49	0.014929	1.35148	0.0561	11	6 months	Father's atopy	atopy_father	Parental	no
1	3401.99	0.0231015	2.09131	0.0003	11	6 months	Mother's atopy	atopy_mother	Parental	no
1	3087.79	0.0209679	1.89816	0.0016	11	6 months	Breastfeeding	breastfeeding_6m	Dietary	no
1	2496.12	0.0169501	1.53444	0.0169	11	6 months	Collected during pandemic	covid_270220	Environmental	no
1	3174	0.0215533	1.95116	0.0008	11	6 months	Daycare	daycare_6m	Environmental	no
1	2452.6	0.0166546	1.50769	0.0242	11	6 months	Delivery type	delivery_type	Perinatal	no
1	1872.62	0.0127161	1.15116	0.2068	11	6 months	Maternal weight gain	mat_weightgain	Parental	no
1	1837.05	0.0124747	1.1293	0.2392	11	6 months	Gestational age	pregn_weeks	Perinatal	no
1	1986.47	0.0134893	1.22115	0.1351	11	6 months	Siblings in cohort	twins.siblings_in_lucki	Environmental	no
4	8039.99	0.0545962	1.23561	0.0244	11	6 months	Sequencing batch	bioinfo_batch	Technical variable	no
1	2121.31	0.0144049	1.3016	0.0855	12	6 months	Complementary foods age	ageintrosolids	Dietary	no
1	2266.66	0.0153919	1.39078	0.0445	12	6 months	Father's atopy	atopy_father	Parental	no
1	3374.11	0.0229122	2.07029	0.0004	12	6 months	Mother's atopy	atopy_mother	Parental	no
1	3123.46	0.0212101	1.9165	0.0013	12	6 months	Breastfeeding	breastfeeding_6m	Dietary	no
1	2496.68	0.0169539	1.53192	0.0172	12	6 months	Collected during pandemic	covid_270220	Environmental	no
1	3176.17	0.021568	1.94884	0.0008	12	6 months	Daycare	daycare_6m	Environmental	no
1	2460.61	0.0167089	1.50978	0.0241	12	6 months	Delivery type	delivery_type	Perinatal	no
1	1842.43	0.0125112	1.13048	0.2326	12	6 months	Maternal weight gain	mat_weightgain	Parental	no
1	1959.73	0.0133077	1.20246	0.1526	12	6 months	Siblings in cohort	twins.siblings_in_lucki	Environmental	no
4	8062.08	0.0547462	1.23669	0.0238	12	6 months	Sequencing batch	bioinfo_batch	Technical variable	no
1	2069.13	0.0140506	1.26722	0.1048	13	6 months	Complementary foods age	ageintrosolids	Dietary	yes	0.1572
1	2141.97	0.019026	1.94978	0.0018	9	4 months	Mother's atopy	atopy_mother	Parental	yes	0.0117818	**
1	2109.9	0.0184092	2.01808	0.0012	8	8 weeks	Formula feeding	formulafeeding_8w	Dietary	yes	0.00864	**
1	2435.87	0.0245929	2.216	0.0007	11	1 week	Maternal weight gain	mat_weightgain	Parental	yes	0.0056	**
1	2222.82	0.0197441	2.02337	0.0005	9	4 months	Complementary foods age	ageintrosolids	Dietary	yes	0.0045	**
1	2346.64	0.020844	2.13609	0.0005	9	4 months	Breastfeeding	breastfeeding_4m	Dietary	yes	0.0045	**
1	3422.66	0.0232418	2.09617	0.0005	13	6 months	Daycare	daycare_6m	Environmental	yes	0.0045	**
1	2118.68	0.0143871	1.29757	0.0814	13	6 months	Siblings in cohort	twins.siblings_in_lucki	Environmental	yes	0.132417
1	3348.88	0.0227408	2.05099	0.0004	13	6 months	Breastfeeding	breastfeeding_6m	Dietary	yes	0.0045	**
1	2112.29	0.0139393	1.03044	0.3766	1	14 months	Complementary foods age	ageintrosolids	Dietary	no
1	2226.63	0.0146938	1.08622	0.2711	1	14 months	Father's atopy	atopy_father	Parental	no
1	1870.35	0.0123427	0.912422	0.6316	1	14 months	Mother's atopy	atopy_mother	Parental	no
1	1320.56	0.00871455	0.644214	0.9932	1	14 months	Birth weight	birthweight	Perinatal	no
1	1940.21	0.0128037	0.946503	0.5568	1	14 months	Breastfeeding	breastfeeding_14m	Dietary	no
1	1919.02	0.0126639	0.936165	0.5961	1	14 months	Collected during pandemic	covid_270220	Environmental	no
1	2382.89	0.015725	1.16246	0.1788	1	14 months	Daycare	daycare_14m	Environmental	no
1	1854.97	0.0122412	0.904916	0.6562	1	14 months	Delivery place	delivery_place	Perinatal	no
1	1781.08	0.0117536	0.868872	0.7392	1	14 months	Delivery type	delivery_type	Perinatal	no
1	1988.62	0.0131232	0.970118	0.4992	1	14 months	Formula feeding	formulafeeding_14m	Dietary	no
1	2229.03	0.0147097	1.0874	0.2717	1	14 months	Pets	furrypet_home_yn_14m	Environmental	no
1	1931.57	0.0127467	0.942286	0.5633	1	14 months	Hospitalisation	hospital	Perinatal	no
1	2170.79	0.0143253	1.05898	0.3199	1	14 months	Antibiotics	inf_ab_14m	Infant's health	no
1	2088.47	0.0137821	1.01883	0.3875	1	14 months	Intrapartum antibiotics	mat_AB_use_final_delivery	Parental	no
1	2129.55	0.0140532	1.03887	0.3563	1	14 months	Antepartum antibiotics	mat_AB_use_final_preg	Parental	no
1	2120.23	0.0139917	1.03432	0.374	1	14 months	Maternal weight gain	mat_weightgain	Parental	no
1	2218.27	0.0146387	1.08215	0.2897	1	14 months	Older siblings	older_siblings	Environmental	no
1	2094.89	0.0138245	1.02196	0.3854	1	14 months	Gestational age	pregn_weeks	Perinatal	no
1	1972.76	0.0130185	0.96238	0.5125	1	14 months	Sex	sex	Perinatal	no
1	2367.67	0.0156246	1.15503	0.178	1	14 months	Prenatal smoking	smoke_before_preg	Parental	no
1	2681.33	0.0176945	1.30804	0.0712	1	14 months	Siblings in cohort	twins.siblings_in_lucki	Environmental	no
3	5773.76	0.0381019	0.938879	0.6861	1	14 months	Sequencing batch	bioinfo_batch	Technical variable	no
1	2134.86	0.0140883	1.04924	0.341	2	14 months	Complementary foods age	ageintrosolids	Dietary	no
1	2261.06	0.014921	1.11126	0.2386	2	14 months	Father's atopy	atopy_father	Parental	no
1	1862.63	0.0122917	0.915439	0.6251	2	14 months	Mother's atopy	atopy_mother	Parental	no
1	1946.46	0.0128449	0.956639	0.5361	2	14 months	Breastfeeding	breastfeeding_14m	Dietary	no
1	1946.81	0.0128473	0.956813	0.5464	2	14 months	Collected during pandemic	covid_270220	Environmental	no
1	2527.29	0.016678	1.24211	0.111	2	14 months	Daycare	daycare_14m	Environmental	no
1	1856.42	0.0122508	0.912387	0.6383	2	14 months	Delivery place	delivery_place	Perinatal	no
1	1829.44	0.0120727	0.899128	0.6704	2	14 months	Delivery type	delivery_type	Perinatal	no
1	1982.4	0.0130821	0.974304	0.4912	2	14 months	Formula feeding	formulafeeding_14m	Dietary	no
1	2223.36	0.0146723	1.09273	0.2648	2	14 months	Pets	furrypet_home_yn_14m	Environmental	no
1	1940.14	0.0128032	0.953533	0.5379	2	14 months	Hospitalisation	hospital	Perinatal	no
1	2151.11	0.0141955	1.05722	0.3274	2	14 months	Antibiotics	inf_ab_14m	Infant's health	no
1	2083.64	0.0137502	1.02406	0.3757	2	14 months	Intrapartum antibiotics	mat_AB_use_final_delivery	Parental	no
1	2131.94	0.014069	1.0478	0.3408	2	14 months	Antepartum antibiotics	mat_AB_use_final_preg	Parental	no
1	2128.69	0.0140476	1.0462	0.3542	2	14 months	Maternal weight gain	mat_weightgain	Parental	no
1	2215.8	0.0146224	1.08902	0.2775	2	14 months	Older siblings	older_siblings	Environmental	no
1	2301.32	0.0151867	1.13105	0.209	2	14 months	Gestational age	pregn_weeks	Perinatal	no
1	1947.81	0.0128538	0.957302	0.5267	2	14 months	Sex	sex	Perinatal	no
1	2426.7	0.0160141	1.19267	0.1406	2	14 months	Prenatal smoking	smoke_before_preg	Parental	no
1	2776.7	0.0183238	1.36468	0.0512	2	14 months	Siblings in cohort	twins.siblings_in_lucki	Environmental	no
3	5770.7	0.0380816	0.945388	0.664	2	14 months	Sequencing batch	bioinfo_batch	Technical variable	no
1	2112.58	0.0139412	1.04043	0.3588	3	14 months	Complementary foods age	ageintrosolids	Dietary	no
1	2261.32	0.0149228	1.11368	0.2343	3	14 months	Father's atopy	atopy_father	Parental	no
1	1946.53	0.0128454	0.958648	0.5227	3	14 months	Mother's atopy	atopy_mother	Parental	no
1	1979.99	0.0130663	0.975129	0.4939	3	14 months	Breastfeeding	breastfeeding_14m	Dietary	no
1	1979.24	0.0130613	0.974759	0.504	3	14 months	Collected during pandemic	covid_270220	Environmental	no
1	2556.3	0.0168694	1.25895	0.1005	3	14 months	Daycare	daycare_14m	Environmental	no
1	1867.96	0.012327	0.919956	0.6207	3	14 months	Delivery place	delivery_place	Perinatal	no
1	1968.71	0.0129918	0.969571	0.4999	3	14 months	Formula feeding	formulafeeding_14m	Dietary	no
1	2210.3	0.014586	1.08855	0.2697	3	14 months	Pets	furrypet_home_yn_14m	Environmental	no
1	1926.47	0.012713	0.948768	0.5487	3	14 months	Hospitalisation	hospital	Perinatal	no
1	2060.38	0.0135967	1.01472	0.4046	3	14 months	Antibiotics	inf_ab_14m	Infant's health	no
1	2181.35	0.0143951	1.0743	0.2795	3	14 months	Intrapartum antibiotics	mat_AB_use_final_delivery	Parental	no
1	2170.87	0.0143259	1.06913	0.3015	3	14 months	Antepartum antibiotics	mat_AB_use_final_preg	Parental	no
1	1969.17	0.0129948	0.9698	0.519	3	14 months	Maternal weight gain	mat_weightgain	Parental	no
1	2196.71	0.0144964	1.08186	0.2901	3	14 months	Older siblings	older_siblings	Environmental	no
1	2251.41	0.0148574	1.1088	0.2396	3	14 months	Gestational age	pregn_weeks	Perinatal	no
1	1964.24	0.0129623	0.96737	0.5041	3	14 months	Sex	sex	Perinatal	no
1	2245.78	0.0148202	1.10603	0.2364	3	14 months	Prenatal smoking	smoke_before_preg	Parental	no
1	2787.56	0.0183955	1.37285	0.0467	3	14 months	Siblings in cohort	twins.siblings_in_lucki	Environmental	no
3	5917.86	0.0390528	0.971498	0.5714	3	14 months	Sequencing batch	bioinfo_batch	Technical variable	no
1	1763.76	0.0116393	0.870028	0.7357	4	14 months	Complementary foods age	ageintrosolids	Dietary	no
1	2228.74	0.0147078	1.09939	0.2535	4	14 months	Father's atopy	atopy_father	Parental	no
1	1991.44	0.0131418	0.982339	0.4659	4	14 months	Mother's atopy	atopy_mother	Parental	no
1	1965.64	0.0129715	0.969612	0.5016	4	14 months	Breastfeeding	breastfeeding_14m	Dietary	no
1	1922.62	0.0126877	0.948393	0.5683	4	14 months	Collected during pandemic	covid_270220	Environmental	no
1	2557.06	0.0168744	1.26135	0.099	4	14 months	Daycare	daycare_14m	Environmental	no
1	1966.49	0.0129772	0.970032	0.5	4	14 months	Formula feeding	formulafeeding_14m	Dietary	no
1	2209.03	0.0145777	1.08967	0.2679	4	14 months	Pets	furrypet_home_yn_14m	Environmental	no
1	1865.91	0.0123134	0.920419	0.6202	4	14 months	Hospitalisation	hospital	Perinatal	no
1	2065.67	0.0136317	1.01896	0.396	4	14 months	Antibiotics	inf_ab_14m	Infant's health	no
1	2182.5	0.0144026	1.07659	0.2766	4	14 months	Intrapartum antibiotics	mat_AB_use_final_delivery	Parental	no
1	2189.27	0.0144473	1.07992	0.2821	4	14 months	Antepartum antibiotics	mat_AB_use_final_preg	Parental	no
1	1983.41	0.0130888	0.978378	0.498	4	14 months	Maternal weight gain	mat_weightgain	Parental	no
1	2147.14	0.0141692	1.05914	0.3272	4	14 months	Older siblings	older_siblings	Environmental	no
1	2242.29	0.0147972	1.10608	0.242	4	14 months	Gestational age	pregn_weeks	Perinatal	no
1	1968.71	0.0129918	0.971126	0.4952	4	14 months	Sex	sex	Perinatal	no
1	2282.28	0.0150611	1.1258	0.2084	4	14 months	Prenatal smoking	smoke_before_preg	Parental	no
1	2813.13	0.0185642	1.38766	0.0447	4	14 months	Siblings in cohort	twins.siblings_in_lucki	Environmental	no
3	5900.33	0.0389371	0.970173	0.5726	4	14 months	Sequencing batch	bioinfo_batch	Technical variable	no
1	2237.26	0.014764	1.10642	0.2438	5	14 months	Father's atopy	atopy_father	Parental	no
1	1981.06	0.0130733	0.979714	0.471	5	14 months	Mother's atopy	atopy_mother	Parental	no
1	1989.79	0.0131309	0.98403	0.4713	5	14 months	Breastfeeding	breastfeeding_14m	Dietary	no
1	1899.11	0.0125325	0.939187	0.5917	5	14 months	Collected during pandemic	covid_270220	Environmental	no
1	2541.38	0.0167709	1.25681	0.0995	5	14 months	Daycare	daycare_14m	Environmental	no
1	2006.62	0.0132419	0.992354	0.447	5	14 months	Formula feeding	formulafeeding_14m	Dietary	no
1	2279.49	0.0150426	1.1273	0.2181	5	14 months	Pets	furrypet_home_yn_14m	Environmental	no
1	1876.76	0.012385	0.928133	0.6001	5	14 months	Hospitalisation	hospital	Perinatal	no
1	1978.45	0.0130561	0.978423	0.484	5	14 months	Antibiotics	inf_ab_14m	Infant's health	no
1	2182.79	0.0144045	1.07948	0.272	5	14 months	Intrapartum antibiotics	mat_AB_use_final_delivery	Parental	no
1	2184.64	0.0144167	1.08039	0.2805	5	14 months	Antepartum antibiotics	mat_AB_use_final_preg	Parental	no
1	2105.97	0.0138976	1.04149	0.3589	5	14 months	Maternal weight gain	mat_weightgain	Parental	no
1	2053.57	0.0135518	1.01558	0.413	5	14 months	Older siblings	older_siblings	Environmental	no
1	2225.79	0.0146883	1.10074	0.25	5	14 months	Gestational age	pregn_weeks	Perinatal	no
1	2034.5	0.0134259	1.00614	0.4172	5	14 months	Sex	sex	Perinatal	no
1	2311.64	0.0152548	1.1432	0.1908	5	14 months	Prenatal smoking	smoke_before_preg	Parental	no
1	2764.09	0.0182406	1.36695	0.0504	5	14 months	Siblings in cohort	twins.siblings_in_lucki	Environmental	no
3	5948.41	0.0392544	0.980578	0.534	5	14 months	Sequencing batch	bioinfo_batch	Technical variable	no
1	2350.8	0.0155133	1.16418	0.1686	6	14 months	Father's atopy	atopy_father	Parental	no
1	2029.22	0.0133911	1.00492	0.4183	6	14 months	Mother's atopy	atopy_mother	Parental	no
1	2026.71	0.0133745	1.00368	0.4264	6	14 months	Breastfeeding	breastfeeding_14m	Dietary	no
1	1897.02	0.0125187	0.939453	0.5916	6	14 months	Collected during pandemic	covid_270220	Environmental	no
1	2517.18	0.0166112	1.24657	0.105	6	14 months	Daycare	daycare_14m	Environmental	no
1	1968.65	0.0129914	0.974925	0.4977	6	14 months	Formula feeding	formulafeeding_14m	Dietary	no
1	2339.34	0.0154376	1.1585	0.185	6	14 months	Pets	furrypet_home_yn_14m	Environmental	no
1	1977.79	0.0130517	0.97945	0.483	6	14 months	Antibiotics	inf_ab_14m	Infant's health	no
1	2095.96	0.0138315	1.03797	0.3472	6	14 months	Intrapartum antibiotics	mat_AB_use_final_delivery	Parental	no
1	2250.78	0.0148532	1.11464	0.2281	6	14 months	Antepartum antibiotics	mat_AB_use_final_preg	Parental	no
1	2132.98	0.0140758	1.05631	0.3311	6	14 months	Maternal weight gain	mat_weightgain	Parental	no
1	2292.7	0.0151298	1.1354	0.2129	6	14 months	Older siblings	older_siblings	Environmental	no
1	2390.82	0.0157773	1.18399	0.1577	6	14 months	Gestational age	pregn_weeks	Perinatal	no
1	2029.26	0.0133914	1.00494	0.4206	6	14 months	Sex	sex	Perinatal	no
1	2301.39	0.0151872	1.13971	0.1936	6	14 months	Prenatal smoking	smoke_before_preg	Parental	no
1	2760.2	0.018215	1.36692	0.0506	6	14 months	Siblings in cohort	twins.siblings_in_lucki	Environmental	no
3	5914	0.0390273	0.976254	0.5475	6	14 months	Sequencing batch	bioinfo_batch	Technical variable	no
1	2530.55	0.0166995	1.25463	0.0983	7	14 months	Father's atopy	atopy_father	Parental	no
1	2029.42	0.0133925	1.00617	0.4174	7	14 months	Mother's atopy	atopy_mother	Parental	no
1	2007.58	0.0132483	0.995341	0.4435	7	14 months	Breastfeeding	breastfeeding_14m	Dietary	no
1	2441.46	0.0161116	1.21046	0.1322	7	14 months	Daycare	daycare_14m	Environmental	no
1	2032.03	0.0134097	1.00747	0.4227	7	14 months	Formula feeding	formulafeeding_14m	Dietary	no
1	2368.4	0.0156294	1.17423	0.1681	7	14 months	Pets	furrypet_home_yn_14m	Environmental	no
1	1962.37	0.0129499	0.972925	0.4956	7	14 months	Antibiotics	inf_ab_14m	Infant's health	no
1	2097.24	0.0138399	1.03979	0.3447	7	14 months	Intrapartum antibiotics	mat_AB_use_final_delivery	Parental	no
1	2213.81	0.0146092	1.09759	0.2504	7	14 months	Antepartum antibiotics	mat_AB_use_final_preg	Parental	no
1	2144.76	0.0141536	1.06335	0.3181	7	14 months	Maternal weight gain	mat_weightgain	Parental	no
1	2267.87	0.014966	1.12439	0.2259	7	14 months	Older siblings	older_siblings	Environmental	no
1	2389.34	0.0157676	1.18462	0.1572	7	14 months	Gestational age	pregn_weeks	Perinatal	no
1	1949.18	0.0128629	0.966388	0.5069	7	14 months	Sex	sex	Perinatal	no
1	2309.83	0.0152429	1.1452	0.1849	7	14 months	Prenatal smoking	smoke_before_preg	Parental	no
1	2836.91	0.0187211	1.40651	0.0407	7	14 months	Siblings in cohort	twins.siblings_in_lucki	Environmental	no
3	7665.79	0.0505876	1.26688	0.0266	7	14 months	Sequencing batch	bioinfo_batch	Technical variable	no
1	2619.96	0.0172895	1.29976	0.0747	8	14 months	Father's atopy	atopy_father	Parental	no
1	2004.83	0.0132302	0.994598	0.4383	8	14 months	Mother's atopy	atopy_mother	Parental	no
1	1981.83	0.0130784	0.983187	0.4708	8	14 months	Breastfeeding	breastfeeding_14m	Dietary	no
1	2418.46	0.0159597	1.1998	0.1411	8	14 months	Daycare	daycare_14m	Environmental	no
1	1959.76	0.0129327	0.972239	0.5007	8	14 months	Formula feeding	formulafeeding_14m	Dietary	no
1	2361.13	0.0155814	1.17136	0.1703	8	14 months	Pets	furrypet_home_yn_14m	Environmental	no
1	1938.28	0.012791	0.961584	0.5196	8	14 months	Antibiotics	inf_ab_14m	Infant's health	no
1	2104.82	0.01389	1.0442	0.3354	8	14 months	Intrapartum antibiotics	mat_AB_use_final_delivery	Parental	no
1	2273.03	0.015	1.12765	0.2107	8	14 months	Antepartum antibiotics	mat_AB_use_final_preg	Parental	no
1	2140.3	0.0141241	1.0618	0.3188	8	14 months	Maternal weight gain	mat_weightgain	Parental	no
1	2266.84	0.0149592	1.12458	0.2259	8	14 months	Older siblings	older_siblings	Environmental	no
1	2388.73	0.0157636	1.18505	0.1549	8	14 months	Gestational age	pregn_weeks	Perinatal	no
1	2269.78	0.0149786	1.12604	0.2077	8	14 months	Prenatal smoking	smoke_before_preg	Parental	no
1	2777.96	0.0183321	1.37815	0.0476	8	14 months	Siblings in cohort	twins.siblings_in_lucki	Environmental	no
3	7765.37	0.0512447	1.28413	0.0204	8	14 months	Sequencing batch	bioinfo_batch	Technical variable	no
1	2640.82	0.0174271	1.31103	0.0684	9	14 months	Father's atopy	atopy_father	Parental	no
1	1971.15	0.0130079	0.978572	0.4735	9	14 months	Mother's atopy	atopy_mother	Parental	no
1	1936.57	0.0127797	0.961403	0.5247	9	14 months	Breastfeeding	breastfeeding_14m	Dietary	no
1	2441.76	0.0161135	1.2122	0.1296	9	14 months	Daycare	daycare_14m	Environmental	no
1	2051.45	0.0135378	1.01844	0.3994	9	14 months	Formula feeding	formulafeeding_14m	Dietary	no
1	2333.35	0.0153981	1.15838	0.1798	9	14 months	Pets	furrypet_home_yn_14m	Environmental	no
1	2063.2	0.0136153	1.02427	0.3748	9	14 months	Intrapartum antibiotics	mat_AB_use_final_delivery	Parental	no
1	2177.42	0.0143691	1.08098	0.2749	9	14 months	Antepartum antibiotics	mat_AB_use_final_preg	Parental	no
1	2125.67	0.0140276	1.05528	0.3326	9	14 months	Maternal weight gain	mat_weightgain	Parental	no
1	2230.54	0.0147196	1.10734	0.2491	9	14 months	Older siblings	older_siblings	Environmental	no
1	2725.09	0.0179833	1.35286	0.054	9	14 months	Gestational age	pregn_weeks	Perinatal	no
1	2203.75	0.0145429	1.09405	0.2534	9	14 months	Prenatal smoking	smoke_before_preg	Parental	no
1	2793.9	0.0184373	1.38702	0.0451	9	14 months	Siblings in cohort	twins.siblings_in_lucki	Environmental	no
3	7612.37	0.0502351	1.25971	0.0284	9	14 months	Sequencing batch	bioinfo_batch	Technical variable	no
1	2714.92	0.0179161	1.34874	0.0538	10	14 months	Father's atopy	atopy_father	Parental	no
1	1928.85	0.0127288	0.958234	0.5188	10	14 months	Mother's atopy	atopy_mother	Parental	no
1	2434.18	0.0160635	1.20928	0.1342	10	14 months	Daycare	daycare_14m	Environmental	no
1	2454.52	0.0161977	1.21938	0.1183	10	14 months	Formula feeding	formulafeeding_14m	Dietary	no
1	2401.29	0.0158464	1.19293	0.1489	10	14 months	Pets	furrypet_home_yn_14m	Environmental	no
1	2102.59	0.0138753	1.04455	0.3368	10	14 months	Intrapartum antibiotics	mat_AB_use_final_delivery	Parental	no
1	2086.31	0.0137679	1.03646	0.3526	10	14 months	Antepartum antibiotics	mat_AB_use_final_preg	Parental	no
1	2170.76	0.0143251	1.07841	0.289	10	14 months	Maternal weight gain	mat_weightgain	Parental	no
1	2420.88	0.0159757	1.20267	0.1387	10	14 months	Older siblings	older_siblings	Environmental	no
1	2783.67	0.0183699	1.3829	0.0448	10	14 months	Gestational age	pregn_weeks	Perinatal	no
1	2163.29	0.0142758	1.0747	0.2853	10	14 months	Prenatal smoking	smoke_before_preg	Parental	no
1	2931.37	0.0193445	1.45627	0.0291	10	14 months	Siblings in cohort	twins.siblings_in_lucki	Environmental	no
3	7641.48	0.0504272	1.2654	0.0258	10	14 months	Sequencing batch	bioinfo_batch	Technical variable	no
1	2721.62	0.0179604	1.35306	0.0537	11	14 months	Father's atopy	atopy_father	Parental	no
1	2461.61	0.0162445	1.2238	0.121	11	14 months	Daycare	daycare_14m	Environmental	no
1	2474.82	0.0163317	1.23036	0.1119	11	14 months	Formula feeding	formulafeeding_14m	Dietary	no
1	2474.59	0.0163302	1.23025	0.118	11	14 months	Pets	furrypet_home_yn_14m	Environmental	no
1	2111.23	0.0139323	1.04961	0.3282	11	14 months	Intrapartum antibiotics	mat_AB_use_final_delivery	Parental	no
1	2083.69	0.0137505	1.03591	0.3519	11	14 months	Antepartum antibiotics	mat_AB_use_final_preg	Parental	no
1	2124.49	0.0140198	1.0562	0.331	11	14 months	Maternal weight gain	mat_weightgain	Parental	no
1	2402.84	0.0158567	1.19458	0.1463	11	14 months	Older siblings	older_siblings	Environmental	no
1	3154.73	0.0208185	1.56839	0.0157	11	14 months	Gestational age	pregn_weeks	Perinatal	no
1	2225.8	0.0146883	1.10656	0.2397	11	14 months	Prenatal smoking	smoke_before_preg	Parental	no
1	3302.77	0.0217955	1.64199	0.0112	11	14 months	Siblings in cohort	twins.siblings_in_lucki	Environmental	no
3	7758.88	0.0512019	1.28579	0.0207	11	14 months	Sequencing batch	bioinfo_batch	Technical variable	no
1	2692.08	0.0177654	1.33755	0.0573	12	14 months	Father's atopy	atopy_father	Parental	no
1	2765.84	0.0182522	1.3742	0.0488	12	14 months	Daycare	daycare_14m	Environmental	no
1	2441.12	0.0161093	1.21286	0.1244	12	14 months	Formula feeding	formulafeeding_14m	Dietary	no
1	2474.45	0.0163292	1.22942	0.1189	12	14 months	Pets	furrypet_home_yn_14m	Environmental	no
1	2175.66	0.0143575	1.08097	0.2719	12	14 months	Intrapartum antibiotics	mat_AB_use_final_delivery	Parental	no
1	2107.6	0.0139083	1.04715	0.3495	12	14 months	Maternal weight gain	mat_weightgain	Parental	no
1	2395.04	0.0158052	1.18997	0.1498	12	14 months	Older siblings	older_siblings	Environmental	no
1	3031.85	0.0200076	1.50636	0.023	12	14 months	Gestational age	pregn_weeks	Perinatal	no
1	2307.24	0.0152258	1.14634	0.1878	12	14 months	Prenatal smoking	smoke_before_preg	Parental	no
1	3250.88	0.021453	1.61519	0.0125	12	14 months	Siblings in cohort	twins.siblings_in_lucki	Environmental	no
3	7862.66	0.0518868	1.30218	0.016	12	14 months	Sequencing batch	bioinfo_batch	Technical variable	no
1	2691.45	0.0177612	1.33617	0.0578	13	14 months	Father's atopy	atopy_father	Parental	no
1	2782.14	0.0183598	1.38119	0.046	13	14 months	Daycare	daycare_14m	Environmental	no
1	2454.37	0.0161967	1.21847	0.1206	13	14 months	Formula feeding	formulafeeding_14m	Dietary	no
1	2572.43	0.0169758	1.27708	0.0872	13	14 months	Pets	furrypet_home_yn_14m	Environmental	no
1	2205.99	0.0145576	1.09516	0.2497	13	14 months	Intrapartum antibiotics	mat_AB_use_final_delivery	Parental	no
1	2680.13	0.0176865	1.33055	0.0645	13	14 months	Older siblings	older_siblings	Environmental	no
1	3196.16	0.0210919	1.58673	0.0146	13	14 months	Gestational age	pregn_weeks	Perinatal	no
1	2312.7	0.0152618	1.14814	0.1863	13	14 months	Prenatal smoking	smoke_before_preg	Parental	no
1	3362.22	0.0221877	1.66917	0.0088	13	14 months	Siblings in cohort	twins.siblings_in_lucki	Environmental	no
3	7922	0.0522784	1.31096	0.0138	13	14 months	Sequencing batch	bioinfo_batch	Technical variable	no
1	2689.34	0.0177473	1.33301	0.0584	14	14 months	Father's atopy	atopy_father	Parental	yes	0.10512
1	2203.79	0.0192284	2.10789	0.0003	8	8 weeks	Mother's atopy	atopy_mother	Parental	yes	0.0045	**
1	2404.72	0.0158691	1.19193	0.1427	14	14 months	Formula feeding	formulafeeding_14m	Dietary	yes	0.174631
1	2586.28	0.0170672	1.28192	0.0846	14	14 months	Pets	furrypet_home_yn_14m	Environmental	yes	0.132417
1	2695.91	0.0177907	1.33627	0.0622	14	14 months	Older siblings	older_siblings	Environmental	yes	0.109229
1	2860.29	0.0232475	2.15501	0.0002	13	5 months	Breastfeeding	breastfeeding_5m	Dietary	yes	0.0045	**
1	2344.01	0.0154685	1.16184	0.1718	14	14 months	Prenatal smoking	smoke_before_preg	Parental	yes	0.186988
1	3083.06	0.0311269	2.80477	0.0001	11	1 week	Delivery type	delivery_type	Perinatal	yes	0.0036	**
1	3892.56	0.0264327	2.38396	0.0001	13	6 months	Mother's atopy	atopy_mother	Parental	yes	0.0036	**
Significant Q values are denoted with stars: “**” indicates p-values < 0.05, “*” indicates p-values between 0.05 and 0.1.

## Sheet: Table_S8
Supplementary Table 8. Comparison of alpha diversity metrics between time points using Wilcoxon test.
P value	Z value	Age group1	Age group2	W value	Alternative	Method	Alpha diversity metrics	Q value	Q value significance
0.189	-1.314	1-2 weeks	4 weeks	871	two.sided	Wilcoxon signed rank test with continuity correction	ENS	0.252
0.048	-1.98	4 weeks	8 weeks	932	two.sided	Wilcoxon signed rank test with continuity correction	ENS	0.11
0.351	-0.932	8 weeks	4 months	1462	two.sided	Wilcoxon signed rank test with continuity correction	ENS	0.401
0.419	-0.807	4 months	5 months	1342	two.sided	Wilcoxon signed rank test with continuity correction	ENS	0.419
0.055	-1.919	5 months	6 months	886	two.sided	Wilcoxon signed rank test with continuity correction	ENS	0.11
0.001	-3.223	6 months	9 months	645	two.sided	Wilcoxon signed rank test with continuity correction	ENS	0.01	**
0.008	-2.669	9 months	11 months	786	two.sided	Wilcoxon signed rank test with continuity correction	ENS	0.03	*
0.081	-1.745	11 months	14 months	702	two.sided	Wilcoxon signed rank test with continuity correction	ENS	0.129
0.037	-2.089	1-2 weeks	4 weeks	702.5	two.sided	Wilcoxon signed rank test with continuity correction	Observed richness	0.049	*
0.036	-2.093	4 weeks	8 weeks	884.5	two.sided	Wilcoxon signed rank test with continuity correction	Observed richness	0.049	*
0.026	-2.229	8 weeks	4 months	1123.5	two.sided	Wilcoxon signed rank test with continuity correction	Observed richness	0.049	*
0.339	-0.956	4 months	5 months	1243.5	two.sided	Wilcoxon signed rank test with continuity correction	Observed richness	0.339
0.146	-1.453	5 months	6 months	964	two.sided	Wilcoxon signed rank test with continuity correction	Observed richness	0.167
0	-3.555	6 months	9 months	569.5	two.sided	Wilcoxon signed rank test with continuity correction	Observed richness	0.002	**
< 0.001	-4.143	9 months	11 months	475.5	two.sided	Wilcoxon signed rank test with continuity correction	Observed richness	< 0.001	***
0.001	-3.179	11 months	14 months	502.5	two.sided	Wilcoxon signed rank test with continuity correction	Observed richness	0.004	**
Adjusted significant p-values are represented with stars, where “***” indicates p-values < 0.001, “**” indicates p-values between 0.001 and 0.01, and “*” indicates p-values between 0.01 and 0.05.

## Sheet: Table_S9
Supplementary Table 9. Wilcoxon signed-rank test between timepoints on Aitchison distances.
P-value	Z	Group1	Group2	W value	Alternative	Method	Q value	Q value significance
0.0985734	-1.65181	1-2 weeks vs 4 weeks	4 weeks vs 8 weeks	595	two.sided	Wilcoxon signed rank test with continuity correction	0.115002
0.00612345	-2.7411	4 weeks vs 8 weeks	8 weeks vs 4 months	481	two.sided	Wilcoxon signed rank test with continuity correction	0.010716	*
0.00379571	-2.89466	8 weeks vs 4 months	4 months vs 5 months	542	two.sided	Wilcoxon signed rank test with continuity correction	0.00885666	**
0.231595	-1.19626	4 months vs 5 months	5 months vs 6 months	752	two.sided	Wilcoxon signed rank test with continuity correction	0.231595
2.04323e-09	-5.99433	5 months vs 6 months	6 months vs 9 months	23	two.sided	Wilcoxon signed rank test with continuity correction	1.43026e-08	***
0.000612536	-3.426	6 months vs 9 months	9 months vs 11 months	1029	two.sided	Wilcoxon signed rank test with continuity correction	0.00214387	**
0.0600293	-1.88058	9 months vs 11 months	11 months vs 14 months	896	two.sided	Wilcoxon signed rank test with continuity correction	0.084041
Significant Q-values are denoted with stars: “***” indicates p-values < 0.001, “**” indicates p-values between 0.001 and 0.01, and “*” indicates p-values between 0.01 and 0.05.

[truncated: 11 more sheets: Table_S10, Table_S11, Table_S12, Table_S13, Table_S14, Table_S15, Table_S16, Table_S17, Table_S18, Table_S19, Table_S20 ]
